# Supplementary material for: DRPPM-EASY: A Web-Based Framework for Integrative Analysis of Multi-Omics Cancer Datasets
Source: Biology (Basel). 2022 Feb 8;11(2):260. doi: 10.3390/biology11020260 (PMC8869715; doi:10.3390/biology11020260)
Supplement: Supplementary file 1 [file biology-11-00260-s001.zip]

Archive with 4 entries (4 files):
- .DS_Store
- Obermayer_Supplementary_Table_Revision.xlsx
- Supplementary_Figures.pdf
- Supplementary_Methods.pdf
