# Supplementary material for: DRPPM-EASY: A Web-Based Framework for Integrative Analysis of Multi-Omics Cancer Datasets
Source: Biology (Basel). 2022 Feb 8;11(2):260. doi: 10.3390/biology11020260 (PMC8869715; doi:10.3390/biology11020260)
Supplement: Supplementary file 1 [file biology-11-00260-s001.zip › Obermayer_Supplementary_Table_Revision.xlsx]

## Sheet: S1
	Table S1. KEGG Pathways Jointly Enriched in the Transcriptome and Proteome
	Results derived from the DRPPM-EASY-Integration analysis of the RNA-seq and proteomic profiling were performed to compare USP7 knockdown vs. wildtype in Jurkat. An adjusted p-value cutoff of 0.05 was applied in the differential expression analysis. Overall ranking represent genes consistently upregulated after USP7 knockdown based on Kappa, Jaccard, and Odds ratio.
	GeneSets	Overall Rank	Average Rank	Kappa_Score_Rank (RNA)	Kappa_Score_Rank (Proteome)	Jaccard_Score_Rank (RNA)	Jaccard_Score_Rank (Proteome)	Odds_Ratio_Rank (RNA)	Odds_Ratio_Rank (Protoeme)	Number_of_DEGenes_in_GeneSet	RNAseq_UpRegulated_KappaScore	Proteomics_UpRegulated_KappaScore	RNAseq_UpRegulated_JaccardIndex	Proteomics_UpRegulated_JaccardIndex	RNAseq_UpRegulated_OddsRatio	Proteomics_UpRegulated_OddsRatio	RNAseq_UpRegulated_Pvalue	Proteomics_UpRegulated_Pvalue	RNAseq_DownRegulated_Pvalue	Proteomics_DownRegulated_Pvalue	RNAseq_DownRegulated_OddsRatio	Proteomics_DownRegulated_OddsRatio	RNAseq_DownRegulated_KappaScore	Proteomics_DownRegulated_KappaScore	RNAseq_DownRegulated_JaccardIndex	Proteomics_DownRegulated_JaccardIndex
	KEGG_SPLICEOSOME	1	4.5	1	1	1	1	4	19	116	0.0792005	0.0645199	0.091104	0.0776699	4.10183	2.16371	2.53215e-12	0.000313412	6.81841e-07	4.39242e-07	0.251571	0.198412	-0.0661588	-0.0712693	0.0153631	0.0113821
	KEGG_RNA_POLYMERASE	2	11.5	5	7	30	22	2	3	25	0.0188522	0.0348577	0.0209251	0.0288248	4.47268	4.33188	0.000733167	0.000407857	0.00338931	0.0165284	0.103951	0.134226	-0.0195709	-0.0187471	0.0015748	0.00188679
	KEGG_PYRIMIDINE_METABOLISM	3	16.3333	3	18	5	13	13	46	73	0.0294538	0.0171517	0.047261	0.0385396	2.16546	1.39293	0.00154822	0.236321	0.00049064	0.888286	0.302226	0.912606	-0.0394876	-0.00415855	0.0118343	0.0284192
	KEGG_LYSOSOME	4	17.1667	12	8	14	9	35	25	75	0.0101121	0.0319725	0.0382572	0.0468432	1.29491	1.76975	0.284997	0.0285978	0.795592	0.0369048	0.91682	0.491734	-0.00389948	-0.0278567	0.03003	0.0175131
	KEGG_HUNTINGTONS_DISEASE	5	23.6667	8	26	2	6	38	62	118	0.0122281	0.0116834	0.0569948	0.0509434	1.22746	1.17091	0.291953	0.481242	0.00216143	0.823174	0.468915	0.917337	-0.0436195	-0.00595794	0.0267606	0.0434783
	KEGG_TGF_BETA_SIGNALING_PATHWAY	6	25.8333	42	2	47	11	51	2	34	0.00170902	0.0526054	0.0162866	0.0418502	1.09916	5.12766	0.861379	4.51575e-06	0.0849312	0.0128558	0.431456	0.200735	-0.0148161	-0.0228211	0.0078125	0.00371747
	KEGG_PURINE_METABOLISM	7	27.5	4	61	3	14	16	67	84	0.0280811	0.0036666	0.0511727	0.0356436	1.90101	1.06951	0.00459427	0.782948	0.0064175	0.0653517	0.451455	1.57495	-0.0333808	0.026466	0.0190616	0.0479574
	KEGG_CELL_CYCLE	8	27.8333	36	12	10	8	54	47	93	0.00238085	0.0204949	0.0418848	0.0472441	1.05147	1.38102	0.830396	0.188404	0.0590777	0.0325589	0.595069	0.517606	-0.0256591	-0.0317874	0.0262391	0.0221843
	KEGG_UBIQUITIN_MEDIATED_PROTEOLYSIS	9	30	67	5	9	4	61	34	99	-0.000911314	0.035532	0.0427083	0.0569745	0.981945	1.66377	1	0.0294013	0.111291	0.903351	0.669533	0.928603	-0.0215821	-0.00442122	0.030479	0.0377358
	KEGG_P53_SIGNALING_PATHWAY	10	35	38	19	52	33	46	22	31	0.00227242	0.0161261	0.0152339	0.0217391	1.14711	1.88184	0.71715	0.11386	0.551968	0.283934	0.7346	1.56358	-0.00571802	0.0104297	0.0110236	0.0189753
	KEGG_ANTIGEN_PROCESSING_AND_PRESENTATION	11	36.3333	10	45	41	59	15	48	27	0.0103796	0.00660353	0.0175246	0.0152505	2.03997	1.37466	0.0772765	0.471477	1	0.652638	0.883744	0.738627	-0.00209306	-0.00513806	0.0110935	0.0094697
	KEGG_CYSTEINE_AND_METHIONINE_METABOLISM	12	37.5	21	30	65	56	26	27	23	0.00524988	0.0102369	0.0131435	0.0153846	1.52326	1.72215	0.395872	0.293302	0.817911	0.804731	1.10745	1.1526	0.00155214	0.00232357	0.0111643	0.0114723
	KEGG_VIRAL_MYOCARDITIS	13	39.8333	43	21	67	39	48	21	27	0.00155356	0.0153947	0.0130862	0.0196937	1.11365	1.97493	0.845331	0.0960398	0.667419	0.169785	0.719844	0.404188	-0.00530489	-0.0128255	0.00949367	0.00566038
	KEGG_SMALL_CELL_LUNG_CANCER	14	40.6667	96	10	34	15	69	20	46	-0.00273751	0.028454	0.0193548	0.0341151	0.891582	2.12617	0.764021	0.0242108	1	0.601621	0.996049	0.789526	-0.000114682	-0.00677184	0.0201863	0.0165746
	KEGG_PROTEIN_EXPORT	15	41.5	19	38	73	68	19	32	20	0.00581631	0.00855105	0.0120746	0.013245	1.70735	1.68511	0.259177	0.270425	0.220714	0.00682106	0.443635	0	-0.0086108	-0.0181718	0.00477707	0
	KEGG_RIG_I_LIKE_RECEPTOR_SIGNALING_PATHWAY	15	41.5	47	28	42	35	53	44	37	0.00114622	0.0107007	0.0173348	0.0214592	1.06026	1.45875	0.86795	0.305378	0.139073	0.173877	0.484488	0.504775	-0.0143075	-0.0140162	0.00934579	0.00929368
	KEGG_RIBOFLAVIN_METABOLISM	17	42.5	18	29	112	88	3	5	8	0.00587411	0.0106866	0.00663717	0.00902935	4.1893	3.93458	0.0747952	0.0593134	0.453728	1	0.360343	1.08727	-0.00412443	0.000479962	0.00161812	0.00390625
	KEGG_REGULATION_OF_ACTIN_CYTOSKELETON	18	43	135	4	6	3	72	38	108	-0.00692379	0.0358209	0.0433884	0.0600775	0.879144	1.61787	0.549528	0.0362536	0.510963	0.035211	0.835693	0.553081	-0.0109661	-0.033186	0.0390173	0.0267559
	KEGG_MELANOMA	19	44.6667	30	39	66	58	36	39	25	0.00340105	0.00841549	0.0131148	0.0153173	1.28696	1.52911	0.546413	0.322955	0.262455	0.235924	0.478367	0.44151	-0.00992193	-0.0110439	0.00632911	0.00568182
	KEGG_CYTOSOLIC_DNA_SENSING_PATHWAY	20	45.3333	16	55	59	69	21	52	24	0.006533	0.00491221	0.0142388	0.0131291	1.65199	1.30775	0.297947	0.609125	0.0371757	0.474531	0.22744	1.34732	-0.0154538	0.00527185	0.00315956	0.0133843
	KEGG_SPHINGOLIPID_METABOLISM	21	45.8333	13	50	88	91	7	26	13	0.00787775	0.00605754	0.00993377	0.00892857	3.14784	1.74456	0.0518086	0.314806	0.0254497	0.744424	0	0.591412	-0.0119492	-0.00409836	0	0.00386847
	KEGG_APOPTOSIS	22	46.8333	25	80	23	31	42	80	55	0.00436848	-0.000843845	0.026824	0.0227743	1.16297	0.977225	0.582824	1	0.0222354	0.747352	0.422987	1.11665	-0.0239018	0.00408023	0.0121581	0.0255941
	KEGG_PATHOGENIC_ESCHERICHIA_COLI_INFECTION	23	47	35	53	46	50	43	55	33	0.00263146	0.00558535	0.0163043	0.0172414	1.16113	1.2561	0.723517	0.520408	1	0.541787	0.94749	0.721443	-0.001126	-0.00666615	0.0141732	0.011257
	KEGG_FOCAL_ADHESION	24	47.3333	149	3	17	5	87	23	82	-0.0094083	0.0381592	0.0314465	0.0525253	0.795337	1.86655	0.362046	0.0164902	0.212694	0.00500759	0.702498	0.391301	-0.0162048	-0.0372874	0.0266667	0.015544
	KEGG_BASAL_TRANSCRIPTION_FACTORS	25	47.6667	9	71	44	80	11	71	24	0.0109484	0.000499408	0.0164654	0.010917	2.33843	1.02958	0.0587826	1	0.000417913	0.00261631	0	0	-0.0218909	-0.0217169	0	0
	KEGG_TOLL_LIKE_RECEPTOR_SIGNALING_PATHWAY	26	48.5	24	79	27	43	39	79	45	0.00478029	-0.000699207	0.0226782	0.0189474	1.2215	0.977331	0.542955	1	0.132708	0.284873	0.540853	0.595231	-0.0150764	-0.0134417	0.0123457	0.0128676
	KEGG_RENAL_CELL_CARCINOMA	26	48.5	65	43	32	30	62	59	46	-0.000538527	0.00700706	0.0204521	0.0232068	0.977862	1.23499	1	0.578113	0.408229	0.601621	0.697529	0.789526	-0.00962449	-0.00677184	0.015456	0.0165746
	KEGG_SELENOAMINO_ACID_METABOLISM	28	49.1667	26	44	89	77	24	35	17	0.00417287	0.00685182	0.00989011	0.0110865	1.56934	1.63647	0.460057	0.364103	1	0.389345	1.05402	0.432696	0.000589562	-0.00772706	0.00802568	0.00383877
	KEGG_LEUKOCYTE_TRANSENDOTHELIAL_MIGRATION	29	50.1667	111	22	29	20	74	45	52	-0.00385529	0.0145241	0.0214133	0.0293501	0.866006	1.4552	0.671093	0.225714	0.533152	1	1.23465	0.977736	0.00714556	-0.000764935	0.0263158	0.021978
	KEGG_NON_SMALL_CELL_LUNG_CANCER	30	52.1667	53	60	38	42	57	63	40	0.000584033	0.00369686	0.0183784	0.0191489	1.0281	1.13829	1	0.694218	1	0.258891	0.95843	0.570504	-0.00106889	-0.0128513	0.0171875	0.0111111
	KEGG_GLYCOSAMINOGLYCAN_BIOSYNTHESIS_CHONDROITIN_SULFATE	31	54.6667	28	47	121	105	12	15	8	0.00366002	0.00617952	0.00552486	0.00675676	2.32351	2.35481	0.291038	0.210804	0.694975	0.21053	1.51942	0	0.00238529	-0.00735941	0.00487013	0
	KEGG_CHRONIC_MYELOID_LEUKEMIA	32	55	139	11	33	16	98	33	54	-0.00788707	0.0212507	0.0202775	0.033543	0.749524	1.67081	0.332109	0.0890381	1	0.514878	0.971857	0.735994	-0.000956314	-0.0100008	0.0230769	0.0181818
	KEGG_BASE_EXCISION_REPAIR	33	55.1667	39	55	75	69	41	52	24	0.00211759	0.00491221	0.0120219	0.0131291	1.17844	1.30775	0.683616	0.609125	0.500355	1	0.662763	0.856768	-0.00579817	-0.00243922	0.00793651	0.00952381
	KEGG_ENDOCYTOSIS	34	56.1667	157	25	7	7	80	61	113	-0.0114629	0.0118233	0.0431655	0.0494297	0.813801	1.17942	0.327996	0.472121	0.91468	0.0528328	0.953619	0.60385	-0.00310221	-0.0301096	0.044733	0.0299501
	KEGG_DILATED_CARDIOMYOPATHY	35	56.6667	86	13	106	45	81	9	19	-0.00209696	0.0183505	0.00765864	0.0177778	0.809575	2.8769	0.816371	0.0381783	0.00329507	0.0605631	0	0.179622	-0.017391	-0.0134056	0	0.0019084
	KEGG_HYPERTROPHIC_CARDIOMYOPATHY_HCM	35	56.6667	86	13	106	45	81	9	19	-0.00209696	0.0183505	0.00765864	0.0177778	0.809575	2.8769	0.816371	0.0381783	0.121999	0.58979	0.295277	0.609235	-0.0109313	-0.00565486	0.00318471	0.00574713
	KEGG_PATHWAYS_IN_CANCER	37	57.6667	179	6	4	2	112	43	146	-0.0260988	0.0352846	0.049049	0.0714286	0.685304	1.46677	0.0371536	0.055083	0.63467	0.545429	1.09778	0.871178	0.00778438	-0.0111927	0.0617111	0.0499195
	KEGG_AMYOTROPHIC_LATERAL_SCLEROSIS_ALS	38	59.1667	14	98	45	82	23	93	28	0.00724866	-0.00307859	0.0163934	0.0108225	1.61394	0.84859	0.247738	1	0.0101571	0.653906	0.191952	0.706094	-0.0190492	-0.00603401	0.00313972	0.0094518
	KEGG_GLYCEROLIPID_METABOLISM	38	59.1667	26	64	89	92	24	60	17	0.00417287	0.00239824	0.00989011	0.00884956	1.56934	1.20519	0.460057	0.762277	0.0540218	1	0.156737	1.00337	-0.0123478	3.96259e-05	0.0015949	0.00770713
	KEGG_SULFUR_METABOLISM	40	61.3333	52	31	150	102	32	1	4	0.000723491	0.00990336	0.00221239	0.00681818	1.39087	11.7852	1	0.0284836	1	1	0.842693	1.0871	-0.000436016	0.000240983	0.00162866	0.00196464
	KEGG_PANCREATIC_CANCER	41	61.8333	147	17	43	19	109	36	48	-0.00897223	0.0180825	0.0171306	0.0295983	0.689732	1.63016	0.240505	0.145236	0.516996	0.168988	0.747324	0.550671	-0.00823993	-0.016051	0.0169753	0.0127971
	KEGG_FC_GAMMA_R_MEDIATED_PHAGOCYTOSIS	42	62.3333	63	114	20	27	60	90	65	-0.000424885	-0.00517311	0.0287234	0.0243902	0.987434	0.88238	1	0.875593	1	0.236235	0.967446	0.656924	-0.00131638	-0.0157454	0.0273556	0.0196429
	KEGG_WNT_SIGNALING_PATHWAY	43	63	176	9	26	10	127	30	77	-0.02015	0.0302137	0.0240586	0.0466531	0.58161	1.7022	0.0338663	0.0428674	0.796894	3.38283e-06	1.07998	0.127088	0.00365813	-0.0551202	0.0345865	0.00517241
	KEGG_COLORECTAL_CANCER	44	63.1667	144	15	55	24	113	28	43	-0.00877823	0.0182757	0.0150376	0.0277186	0.666089	1.71554	0.274227	0.12384	0.86433	0.362447	0.866883	0.629063	-0.00376728	-0.0116934	0.0171073	0.0129151
	KEGG_JAK_STAT_SIGNALING_PATHWAY	45	64.5	121	34	54	36	92	50	39	-0.00509998	0.00891074	0.0151025	0.0213675	0.775135	1.35659	0.514208	0.421998	0.721982	0.848771	1.12625	0.839037	0.0030183	-0.00437849	0.0188088	0.0148976
	KEGG_RNA_DEGRADATION	46	66	11	154	21	65	27	118	51	0.0102453	-0.0144258	0.0280475	0.0144928	1.4588	0.616239	0.197216	0.291765	0.0416166	0.316848	0.463557	1.36944	-0.0203861	0.0113706	0.0122324	0.0276753
	KEGG_PRIMARY_IMMUNODEFICIENCY	46	66	86	32	106	67	81	24	19	-0.00209696	0.00946675	0.00765864	0.0132743	0.809575	1.81571	0.816371	0.249223	0.799022	0.786409	1.16861	1.16611	0.00198792	0.00209586	0.00961538	0.00961538
	KEGG_SYSTEMIC_LUPUS_ERYTHEMATOSUS	48	66.5	17	76	103	121	6	76	10	0.00623334	-0.000162625	0.00773481	0.00447427	3.25969	0.977695	0.105232	1	0.0712905	0.129554	0	0	-0.00921113	-0.00918017	0	0
	KEGG_PANTOTHENATE_AND_COA_BIOSYNTHESIS	49	66.8333	62	35	136	89	67	12	10	-0.000406522	0.0088276	0.00440529	0.00898876	0.926522	2.62059	1	0.126842	0.482722	0.707763	1.68983	1.39965	0.00378998	0.00255448	0.00648298	0.00584795
	KEGG_DNA_REPLICATION	50	67.6667	6	148	25	97	8	122	33	0.0180604	-0.0118605	0.0240964	0.00854701	2.82364	0.535376	0.00421198	0.282642	0.0108367	0.30608	0.249272	0.578277	-0.0203169	-0.0104865	0.00468019	0.0093633
	KEGG_PROTEASOME	50	67.6667	2	162	8	100	1	133	41	0.0480843	-0.018771	0.0431416	0.00840336	28.2598	0.41764	3.18216e-13	0.115169	1.51606e-06	0.456032	0	0.666873	-0.036959	-0.00993813	0	0.012963
	KEGG_ADHERENS_JUNCTION	52	68.1667	155	15	62	24	125	28	43	-0.0109784	0.0182757	0.0139485	0.0277186	0.596762	1.71554	0.159119	0.12384	0.230344	0.0278043	1.51155	0.329255	0.0121151	-0.0230395	0.0250784	0.00733945
	KEGG_BLADDER_CANCER	53	69.8333	74	51	105	78	71	40	18	-0.0011727	0.00593715	0.00766703	0.0110619	0.883879	1.50978	1	0.388969	0.793333	0.092061	0.720766	0.190302	-0.00355888	-0.0125089	0.0064	0.00191205
	KEGG_EPITHELIAL_CELL_SIGNALING_IN_HELICOBACTER_PYLORI_INFECTION	54	70.5	124	46	61	41	97	54	37	-0.00546141	0.00636163	0.0140389	0.0192719	0.749536	1.2624	0.502002	0.538025	0.139073	1	0.484488	0.897981	-0.0143075	-0.00260134	0.00934579	0.0149533
	KEGG_HEDGEHOG_SIGNALING_PATHWAY	55	71	91	20	138	66	107	4	12	-0.00225764	0.0159448	0.0043956	0.0134831	0.693878	3.94812	0.770773	0.020825	0.197406	0.315209	0.228708	0.295158	-0.00779211	-0.00708994	0.00160772	0.00193424
	KEGG_MISMATCH_REPAIR	56	71.3333	20	97	81	111	18	101	18	0.00545758	-0.00295826	0.010989	0.00660793	1.74557	0.78082	0.241829	1	0.0333528	0.779634	0.147423	0.650229	-0.0132551	-0.00475022	0.00159236	0.00575816
	KEGG_GLYCEROPHOSPHOLIPID_METABOLISM	56	71.3333	113	53	68	50	89	55	33	-0.00398093	0.00558535	0.0130011	0.0172414	0.791738	1.2561	0.595955	0.520408	1	0.839057	0.94749	1.04416	-0.001126	0.000974583	0.0141732	0.0150659
	KEGG_NEUROTROPHIN_SIGNALING_PATHWAY	58	72.8333	22	180	13	48	47	127	83	0.0049708	-0.032365	0.0390295	0.0175439	1.12323	0.464859	0.650349	0.0260354	1	0.597819	0.968101	0.834426	-0.00161309	-0.00901603	0.0342772	0.0297203
	KEGG_CHEMOKINE_SIGNALING_PATHWAY	59	73	142	100	16	18	78	84	83	-0.00813606	-0.00368816	0.0324948	0.0316206	0.82278	0.931557	0.428508	0.889946	0.619582	0.185736	0.851435	0.652135	-0.00779589	-0.0199243	0.0312036	0.0243478
	KEGG_VASCULAR_SMOOTH_MUSCLE_CONTRACTION	60	73.6667	151	37	56	29	118	51	44	-0.00969697	0.00877616	0.0150215	0.0233051	0.64337	1.31135	0.216633	0.449446	0.499824	0.282676	0.739574	0.61169	-0.00783856	-0.0125684	0.0155039	0.0128913
	KEGG_GLYCOSAMINOGLYCAN_BIOSYNTHESIS_KERATAN_SULFATE	61	76	57	63	163	133	33	7	2	0.000361876	0.00269325	0.00110742	0.00227273	1.39044	3.91448	1	0.365851	0.486572	1	2.5299	0	0.00141603	-0.0018514	0.00163399	0
	KEGG_MTOR_SIGNALING_PATHWAY	62	76.1667	64	109	53	73	63	95	34	-0.000494716	-0.00402046	0.0151844	0.012848	0.972758	0.83593	1	0.831648	0.442438	0.41605	0.651681	1.36571	-0.00842357	0.00771088	0.0109718	0.0188679
	KEGG_NUCLEOTIDE_EXCISION_REPAIR	63	76.6667	15	158	31	99	28	129	38	0.00683115	-0.0161962	0.0206298	0.00845666	1.3984	0.455316	0.322601	0.155896	0.205265	0.44016	0.566142	1.33561	-0.0120135	0.0079125	0.0109034	0.0206379
	KEGG_CYTOKINE_CYTOKINE_RECEPTOR_INTERACTION	64	77.6667	41	76	122	121	30	76	10	0.00180677	-0.000162625	0.00551268	0.00447427	1.39218	0.977695	0.750353	1	1	1	1.08407	0.814561	0.000539703	-0.00135707	0.00485437	0.00389105
	KEGG_PARKINSONS_DISEASE	65	78.3333	50	176	15	47	58	124	78	0.000803177	-0.0283664	0.0348469	0.0177165	1.02025	0.500048	1	0.0611185	0.126052	0.495995	0.643324	1.21001	-0.0189358	0.00984267	0.0237741	0.0373002
	KEGG_NATURAL_KILLER_CELL_MEDIATED_CYTOTOXICITY	66	78.5	168	65	28	23	119	68	66	-0.0144882	0.00234762	0.0221753	0.0285132	0.640536	1.05473	0.100442	0.87664	0.781475	0.23718	1.10272	0.644582	0.00405233	-0.0165975	0.0304414	0.0196078
	KEGG_T_CELL_RECEPTOR_SIGNALING_PATHWAY	67	78.8333	161	93	19	17	102	81	81	-0.0128663	-0.00202476	0.0293194	0.031746	0.726067	0.96134	0.206616	1	0.530314	0.349362	0.82336	0.733307	-0.00914736	-0.0146097	0.0297619	0.0262238
	KEGG_LYSINE_DEGRADATION	68	79.1667	116	57	84	60	101	57	29	-0.00470403	0.004801	0.0108578	0.0151844	0.728804	1.24828	0.454909	0.641808	0.298399	0.514148	1.55493	0.676271	0.00892144	-0.00692814	0.0174881	0.00943396
	KEGG_LIMONENE_AND_PINENE_DEGRADATION	68	79.1667	40	72	143	134	14	72	5	0.00201185	-8.18576e-05	0.00331858	0.00225734	2.08829	0.977746	0.655209	1	1	0.597053	0.631658	0	-0.00136007	-0.00461403	0.00162602	0
	KEGG_DRUG_METABOLISM_OTHER_ENZYMES	70	80.3333	29	95	104	125	22	107	13	0.00345357	-0.0028969	0.00770925	0.00444444	1.6264	0.709904	0.408553	1	1	0.19908	0.75751	2.04768	-0.00221895	0.00759987	0.00483092	0.00972763
	KEGG_ABC_TRANSPORTERS	71	80.8333	54	66	134	118	49	64	9	0.000519539	0.000753664	0.00441014	0.0044843	1.11264	1.11798	1	1	0.719014	0.00706845	1.26551	6.58061	0.00146184	0.015223	0.00486224	0.0117878
	KEGG_GLYCOSAMINOGLYCAN_DEGRADATION	71	80.8333	54	66	134	118	49	64	9	0.000519539	0.000753664	0.00441014	0.0044843	1.11264	1.11798	1	1	0.719014	0.127234	1.26551	0	0.00146184	-0.00827074	0.00486224	0
	KEGG_CELL_ADHESION_MOLECULES_CAMS	73	81.3333	152	24	101	40	140	31	30	-0.0100365	0.0126601	0.00865801	0.0195652	0.50127	1.68989	0.0965334	0.177478	0.157163	1	1.69904	0.992335	0.0112121	-0.000156409	0.0190779	0.0132325
	KEGG_HISTIDINE_METABOLISM	74	82.1667	31	84	131	138	10	99	6	0.00329973	-0.00100194	0.00442478	0.00225225	2.7871	0.78182	0.243761	1	1	0.346181	0.505053	0	-0.00228283	-0.00553106	0.00162338	0
	KEGG_ARRHYTHMOGENIC_RIGHT_VENTRICULAR_CARDIOMYOPATHY_ARVC	75	82.8333	130	23	130	55	141	18	19	-0.00651635	0.0139086	0.00545852	0.0155211	0.49386	2.30119	0.242471	0.0854315	0.308598	0.275813	0.471662	0.3813	-0.00770151	-0.00953021	0.00478469	0.00382409
	KEGG_TYPE_II_DIABETES_MELLITUS	76	84	86	69	106	93	81	69	19	-0.00209696	0.000583045	0.00765864	0.00881057	0.809575	1.04336	0.816371	1	0.444553	0.176509	1.48026	1.91406	0.00521774	0.00984657	0.011236	0.0135135
	KEGG_N_GLYCAN_BIOSYNTHESIS	77	84.1667	66	125	60	84	64	106	32	-0.000854816	-0.00661954	0.0141151	0.0107296	0.950521	0.721217	1	0.659347	1	0.834258	0.989313	1.08832	-0.000219714	0.0018731	0.0141956	0.0150943
	KEGG_LONG_TERM_DEPRESSION	78	84.5	143	41	95	49	130	49	31	-0.00875219	0.00738058	0.00974026	0.017316	0.564532	1.36688	0.198532	0.498664	0.8432	1	0.877984	0.950452	-0.0025151	-0.00105469	0.0126183	0.0132075
	KEGG_NICOTINATE_AND_NICOTINAMIDE_METABOLISM	79	85.3333	75	62	137	108	88	42	11	-0.00133225	0.00341266	0.00440044	0.00671141	0.793593	1.4696	0.770176	0.475831	0.310955	0.0251447	2.11556	3.94449	0.00611484	0.0133573	0.00810373	0.0117417
	KEGG_AMINOACYL_TRNA_BIOSYNTHESIS	79	85.3333	7	151	51	149	5	149	20	0.0124442	-0.013629	0.0154185	0.00218341	3.2775	0.204127	0.0121631	0.0982967	0.0217454	0.795729	0.131734	1.08779	-0.0150659	0.00118511	0.0015873	0.00959693
	KEGG_MAPK_SIGNALING_PATHWAY	81	85.8333	174	127	11	12	103	88	117	-0.019431	-0.00717329	0.040858	0.0411985	0.709424	0.900813	0.101023	0.724441	0.460181	0.26181	1.1803	0.744127	0.0116151	-0.0192197	0.0535456	0.0366057
	KEGG_ALZHEIMERS_DISEASE	82	86.8333	126	171	12	26	70	116	97	-0.00562547	-0.023166	0.0395421	0.0268199	0.890887	0.648632	0.600584	0.156211	0.248667	0.62374	0.732159	1.13903	-0.0168121	0.00801728	0.03207	0.0432526
	KEGG_ALLOGRAFT_REJECTION	83	87.5	85	42	155	104	131	8	7	-0.00205631	0.00710675	0.00220507	0.00677201	0.555254	2.94475	0.706204	0.153995	0.412117	1	1.90038	0.542723	0.00331003	-0.00252242	0.00487805	0.00195312
	KEGG_ONE_CARBON_POOL_BY_FOLATE	84	87.8333	45	95	115	125	40	107	13	0.00124148	-0.0028969	0.00660066	0.00444444	1.19282	0.709904	0.783349	1	1	0.0913046	0.75751	2.81483	-0.00221895	0.0114993	0.00483092	0.0116959
	KEGG_LEISHMANIA_INFECTION	84	87.8333	123	59	99	71	117	58	25	-0.00542817	0.00400845	0.00870511	0.0131004	0.651263	1.23823	0.415556	0.620126	0.262455	0.092951	0.478367	0.280817	-0.00992193	-0.0148955	0.00632911	0.00378072
	KEGG_GLYCOSAMINOGLYCAN_BIOSYNTHESIS_HEPARAN_SULFATE	84	87.8333	37	91	132	139	17	111	7	0.00237267	-0.00191955	0.00441989	0.00224719	1.85687	0.651185	0.461375	1	1	0.210291	1.01149	0	5.28759e-05	-0.00644619	0.00324675	0
	KEGG_FC_EPSILON_RI_SIGNALING_PATHWAY	87	89.1667	108	145	35	63	75	109	47	-0.00365684	-0.0110099	0.019334	0.0146138	0.860195	0.679456	0.656614	0.463371	0.870133	0.083692	1.07442	0.47109	0.00215543	-0.0189499	0.0217391	0.0109689
	KEGG_B_CELL_RECEPTOR_SIGNALING_PATHWAY	87	89.1667	153	110	36	37	110	89	54	-0.0100829	-0.00422651	0.0191898	0.0207039	0.68903	0.886359	0.211728	0.864568	1	0.144882	0.971857	0.560309	-0.000956314	-0.0174823	0.0230769	0.0144928
	KEGG_NOTCH_SIGNALING_PATHWAY	89	90.6667	146	33	119	57	152	37	24	-0.00892093	0.00932502	0.00652174	0.0153509	0.459975	1.61996	0.100219	0.30598	1	0.0909772	1.04167	0.293759	0.000638934	-0.0140058	0.0111465	0.00378788
	KEGG_FRUCTOSE_AND_MANNOSE_METABOLISM	90	91.1667	46	137	76	113	52	123	25	0.00119375	-0.00921268	0.0120087	0.00650759	1.09343	0.530269	0.840741	0.452333	0.114867	9.01053e-05	2.00423	5.00536	0.0125922	0.0351753	0.0176	0.0290698
	KEGG_RENIN_ANGIOTENSIN_SYSTEM	91	92.3333	60	72	151	134	65	72	5	-0.000203445	-8.18576e-05	0.00220994	0.00225734	0.926685	0.977746	1	1	0.330195	1	0	0.814928	-0.00462183	-0.000682074	0	0.00196078
	KEGG_INTESTINAL_IMMUNE_NETWORK_FOR_IGA_PRODUCTION	91	92.3333	60	72	151	134	65	72	5	-0.000203445	-8.18576e-05	0.00220994	0.00225734	0.926685	0.977746	1	1	1	1	0.631658	0.814928	-0.00136007	-0.000682074	0.00162602	0.00196078
	KEGG_PORPHYRIN_AND_CHLOROPHYLL_METABOLISM	93	92.6667	80	86	116	110	77	87	16	-0.00153409	-0.00115003	0.00657895	0.00663717	0.833112	0.901948	0.803769	1	0.172679	0.552061	1.97731	1.48672	0.00798042	0.00483935	0.0112903	0.00967118
	KEGG_NOD_LIKE_RECEPTOR_SIGNALING_PATHWAY	94	93.3333	114	87	93	81	100	85	26	-0.00414358	-0.00129426	0.00979325	0.0108696	0.733454	0.930488	0.550439	1	1	0.816146	0.930843	0.774258	-0.00118366	-0.00424028	0.0111111	0.00948767
	KEGG_GLIOMA	95	93.6667	136	94	71	61	114	86	37	-0.00766395	-0.00231643	0.012945	0.0149254	0.662953	0.911227	0.313251	1	1	0.695281	0.935507	0.757613	-0.00154896	-0.00640627	0.015674	0.0130597
	KEGG_TYPE_I_DIABETES_MELLITUS	96	95.3333	99	47	156	105	150	15	8	-0.00298224	0.00617952	0.00220264	0.00675676	0.462375	2.35481	0.480765	0.210804	0.233853	0.689538	2.53746	0.464936	0.00564015	-0.00343972	0.00650407	0.00194932
	KEGG_AUTOIMMUNE_THYROID_DISEASE	96	95.3333	99	47	156	105	150	15	8	-0.00298224	0.00617952	0.00220264	0.00675676	0.462375	2.35481	0.480765	0.210804	0.233853	1	2.53746	1.08727	0.00564015	0.000479962	0.00650407	0.00390625
	KEGG_CARDIAC_MUSCLE_CONTRACTION	98	95.6667	131	88	85	72	115	83	31	-0.00654727	-0.00136497	0.0108342	0.012931	0.658355	0.937885	0.359579	1	0.8432	0.675075	0.877984	0.78009	-0.0025151	-0.00488281	0.0126183	0.0112994
	KEGG_OTHER_GLYCAN_DEGRADATION	99	96.1667	117	35	159	89	165	12	10	-0.0048331	0.0088276	0.0021978	0.00898876	0.346262	2.62059	0.208128	0.126842	0.482722	0.129554	1.68983	0	0.00378998	-0.00918017	0.00648298	0
	KEGG_ECM_RECEPTOR_INTERACTION	100	96.3333	132	27	161	76	171	11	12	-0.00668262	0.0114616	0.00219298	0.0112108	0.276581	2.81262	0.0859776	0.0768947	1	1	0.842176	1.08744	-0.00130069	0.00071696	0.00483871	0.00582524
	KEGG_ARACHIDONIC_ACID_METABOLISM	101	96.6667	82	66	144	118	106	64	9	-0.00169415	0.000753664	0.00330396	0.0044843	0.694218	1.11798	0.742518	1	0.128817	0.227469	3.17651	2.62009	0.00796698	0.00739172	0.00813008	0.00782779
	KEGG_THYROID_CANCER	102	97.1667	115	69	117	93	120	69	19	-0.00430665	0.000583045	0.00655738	0.00881057	0.639379	1.04336	0.485061	1	0.444553	0.58979	1.48026	0.609235	0.00521774	-0.00565486	0.011236	0.00574713
	KEGG_OOCYTE_MEIOSIS	103	97.3333	167	150	24	28	111	104	75	-0.0139515	-0.0135331	0.0262605	0.0239044	0.686547	0.737918	0.152591	0.384081	0.298594	0.128859	0.733873	0.612062	-0.0132236	-0.020528	0.0254111	0.0210896
	KEGG_ETHER_LIPID_METABOLISM	104	97.8333	23	132	113	155	9	155	9	0.00494692	-0.00824855	0.00662983	0	2.79109	0	0.177332	0.218365	1	0.127234	0.721682	0	-0.00179072	-0.00827074	0.00323625	0
	KEGG_GRAFT_VERSUS_HOST_DISEASE	105	98.5	102	40	172	103	168	6	6	-0.00334494	0.00803646	0.00110254	0.00678733	0.277384	3.92785	0.410681	0.103089	0.36038	1	2.53493	0.651613	0.00423608	-0.00160321	0.00488599	0.00195695
	KEGG_REGULATION_OF_AUTOPHAGY	106	99.6667	97	78	128	109	108	78	15	-0.00282052	-0.000242323	0.00548246	0.00665188	0.693536	0.977644	0.605192	1	0.773947	0.36413	1.26639	1.63631	0.00242615	0.00575762	0.00805153	0.00968992
	KEGG_AXON_GUIDANCE	107	100	169	135	37	38	123	98	59	-0.0146631	-0.00849606	0.019088	0.0204918	0.602553	0.793575	0.0821602	0.623439	0.557866	0.0412758	1.20741	0.431199	0.00716252	-0.0254862	0.0291859	0.0125448
	KEGG_INSULIN_SIGNALING_PATHWAY	108	100.667	178	153	22	21	128	102	91	-0.0241508	-0.014319	0.0279503	0.0291262	0.573893	0.763965	0.0167936	0.424726	0.634598	0.00510526	1.12971	1.91444	0.00679878	0.0420103	0.041543	0.0585106
	KEGG_ALDOSTERONE_REGULATED_SODIUM_REABSORPTION	108	100.667	83	121	98	112	76	114	21	-0.00173556	-0.00565281	0.00874317	0.00656455	0.854319	0.649586	0.826152	0.597199	0.467456	0.605337	0.592425	1.30783	-0.00629352	0.00414365	0.00636943	0.0115163
	KEGG_LONG_TERM_POTENTIATION	108	100.667	164	89	79	52	138	82	41	-0.0135426	-0.00150368	0.0118026	0.0169492	0.503855	0.947197	0.0551134	1	0.483793	0.709818	0.706937	0.787236	-0.0083313	-0.00614849	0.0139969	0.0148423
	KEGG_PROSTATE_CANCER	111	100.833	137	149	39	64	99	117	49	-0.00769231	-0.0127222	0.0182013	0.014553	0.733648	0.646343	0.379663	0.369654	0.262053	0.49572	0.642626	0.728982	-0.0122942	-0.0093985	0.0153846	0.0164835
	KEGG_ARGININE_AND_PROLINE_METABOLISM	112	101	33	160	74	151	37	151	23	0.00304177	-0.0162746	0.012035	0.0021692	1.27762	0.175984	0.671764	0.0656284	0.817911	0.0844732	1.10745	2.11531	0.00155214	0.013902	0.0111643	0.0173077
	KEGG_HEMATOPOIETIC_CELL_LINEAGE	113	101.167	138	51	140	78	160	40	18	-0.00780299	0.00593715	0.00436681	0.0110619	0.394681	1.50978	0.0988805	0.388969	0.304947	0.588504	1.6158	1.25658	0.00613734	0.00300847	0.011254	0.00963391
	KEGG_HOMOLOGOUS_RECOMBINATION	114	101.5	56	142	91	130	56	134	21	0.000473335	-0.010083	0.00984683	0.00436681	1.04312	0.409129	1	0.283122	0.467456	1	0.592425	1.0192	-0.00629352	0.000276243	0.00636943	0.00957854
	KEGG_PHOSPHATIDYLINOSITOL_SIGNALING_SYSTEM	115	101.833	158	122	57	53	124	97	46	-0.0115335	-0.0058611	0.0149893	0.0167715	0.602191	0.820198	0.131252	0.713838	0.742366	0.020503	1.10871	2.13587	0.00305525	0.0271643	0.0217729	0.0337079
	KEGG_TYROSINE_METABOLISM	115	101.833	48	119	123	142	44	135	11	0.000880639	-0.00556561	0.00550661	0.00222717	1.15934	0.389846	1	0.705508	0.517947	1	1.4476	0.723653	0.00286685	-0.00227273	0.00647249	0.0038835
	KEGG_INOSITOL_PHOSPHATE_METABOLISM	117	102	119	134	69	85	95	110	34	-0.00490218	-0.0083763	0.012987	0.0106838	0.755152	0.670704	0.486949	0.522223	0.344842	0.0631558	1.38663	2.04477	0.00755779	0.0191604	0.0189573	0.0246679
	KEGG_NEUROACTIVE_LIGAND_RECEPTOR_INTERACTION	117	102	92	58	169	117	162	14	5	-0.00241874	0.0044434	0.00110375	0.00452489	0.346988	2.61352	0.407356	0.270057	0.141569	1	3.80398	0.814928	0.00516344	-0.000682074	0.00489396	0.00196078
	KEGG_BETA_ALANINE_METABOLISM	119	102.5	32	139	114	155	20	155	11	0.00309353	-0.0100547	0.00661521	0	1.67232	0	0.542034	0.134721	0.517947	0.143349	1.4476	2.73297	0.00286685	0.00944976	0.00647249	0.00976562
	KEGG_OXIDATIVE_PHOSPHORYLATION	120	103.333	148	179	18	54	90	131	77	-0.00921587	-0.0316875	0.0294427	0.015748	0.787925	0.443474	0.348225	0.0295176	0.247168	0.891175	0.708413	0.921303	-0.0149651	-0.0039185	0.0253353	0.0300353
	KEGG_SNARE_INTERACTIONS_IN_VESICULAR_TRANSPORT	121	103.667	105	138	78	96	86	119	30	-0.0034205	-0.00923211	0.0119435	0.00860215	0.80255	0.598186	0.709975	0.492386	0.414816	0.515473	0.62862	0.648834	-0.00801881	-0.00782044	0.00944882	0.0094162
	KEGG_ALANINE_ASPARTATE_AND_GLUTAMATE_METABOLISM	122	104.5	34	157	97	155	29	155	16	0.0028877	-0.0145284	0.00879121	0	1.3935	0	0.612903	0.0545356	0.411427	0.0319406	1.52199	3.29488	0.00474382	0.0165014	0.00966184	0.0155642
	KEGG_GLUTATHIONE_METABOLISM	123	104.667	110	131	83	95	94	115	28	-0.00378191	-0.00746843	0.0108696	0.00863931	0.769897	0.648781	0.5673	0.635579	0.528599	0.174529	0.686633	1.82733	-0.00621079	0.0131651	0.00947867	0.019084
	KEGG_TIGHT_JUNCTION	124	104.833	177	123	50	32	155	92	61	-0.0230721	-0.00597984	0.0158228	0.0224949	0.444253	0.856929	0.00547353	0.748245	0.112547	0.761064	1.5509	0.880123	0.0179249	-0.00489007	0.0354391	0.0234657
	KEGG_AMINO_SUGAR_AND_NUCLEOTIDE_SUGAR_METABOLISM	125	106.167	51	175	48	154	55	154	35	0.000786906	-0.0266522	0.016269	0.00211416	1.04341	0.113071	1	0.00520435	0.13179	0.00388296	1.70138	2.80133	0.0130355	0.0296841	0.0221519	0.0304762
	KEGG_PENTOSE_AND_GLUCURONATE_INTERCONVERSIONS	126	107.667	44	128	133	155	31	155	8	0.00144594	-0.00734184	0.00441501	0	1.39174	0	0.726575	0.372064	0.694975	0.689538	1.51942	0.464936	0.00238529	-0.00343972	0.00487013	0.00194932
	KEGG_DORSO_VENTRAL_AXIS_FORMATION	127	108.333	84	107	127	127	93	112	14	-0.00189573	-0.0038035	0.00548847	0.00443459	0.77118	0.650387	0.788404	0.748035	0.23974	0.541112	1.90484	0.541817	0.00658753	-0.00500835	0.00969305	0.003861
	KEGG_PRIMARY_BILE_ACID_BIOSYNTHESIS	128	108.833	57	90	163	155	33	155	2	0.000361876	-0.00185029	0.00110742	0	1.39044	0	1	1	1	0.41439	0	3.26309	-0.00185266	0.00209289	0	0.00197239
	KEGG_ERBB_SIGNALING_PATHWAY	129	109.833	173	146	49	44	142	105	57	-0.019416	-0.0110249	0.0158898	0.0184805	0.488155	0.727865	0.0199388	0.504434	0.296389	0.752865	1.37903	0.866454	0.0121017	-0.00513777	0.0308642	0.0217786
	KEGG_VASOPRESSIN_REGULATED_WATER_REABSORPTION	130	110	81	159	77	131	68	144	28	-0.0015758	-0.0162481	0.0119695	0.00430108	0.898348	0.297769	0.848964	0.0974495	0.137289	0.504577	0.417764	1.30906	-0.01263	0.00548546	0.00629921	0.0152091
	KEGG_BUTANOATE_METABOLISM	131	110.5	86	133	106	129	81	128	19	-0.00209696	-0.00830066	0.00765864	0.00438596	0.809575	0.457807	0.816371	0.396704	0.202296	0.416221	1.84946	1.51076	0.00844755	0.00597121	0.0128617	0.0115607
	KEGG_PROXIMAL_TUBULE_BICARBONATE_RECLAMATION	132	110.667	48	139	123	155	44	155	11	0.000880639	-0.0100547	0.00550661	0	1.15934	0	1	0.134721	0.738195	0.0251447	0.560608	3.94449	-0.00362913	0.0133573	0.00322581	0.0117417
	KEGG_PRION_DISEASES	133	114.167	71	129	126	145	73	141	13	-0.000970611	-0.00737412	0.00549451	0.00221729	0.868251	0.324505	1	0.486687	0.372641	1	0.458115	0.978135	-0.00546238	-0.00019895	0.00321543	0.00581395
	KEGG_TERPENOID_BACKBONE_BIOSYNTHESIS	134	114.333	106	85	146	123	135	91	11	-0.00354514	-0.00107648	0.0032967	0.00446429	0.519892	0.868603	0.37698	1	0.0857396	0.726707	3.05271	1.22405	0.00936283	0.00163477	0.00974026	0.00583658
	KEGG_ENDOMETRIAL_CANCER	135	114.5	160	126	87	74	137	103	37	-0.012069	-0.00665546	0.0107643	0.012766	0.509617	0.753727	0.0913846	0.68116	0.713766	0.0774934	0.810065	0.39055	-0.00473861	-0.0178211	0.0140845	0.00742115
	KEGG_VIBRIO_CHOLERAE_INFECTION	136	115.167	154	98	111	82	153	93	28	-0.0104003	-0.00307859	0.00758397	0.0108225	0.459372	0.84859	0.0826368	1	0.291455	0.653906	0.546122	0.706094	-0.0094204	-0.00603401	0.00788644	0.0094518
	KEGG_VALINE_LEUCINE_AND_ISOLEUCINE_DEGRADATION	137	116	119	161	69	114	95	138	34	-0.00490218	-0.017088	0.012987	0.00638298	0.755152	0.374341	0.486949	0.129772	0.00692456	0.00717983	2.5711	2.62104	0.0235391	0.0267934	0.0270701	0.0285714
	KEGG_TRYPTOPHAN_METABOLISM	137	116	59	143	125	155	59	155	12	-4.51528e-05	-0.0109542	0.00550055	0	0.992996	0	1	0.141467	0.337987	1	1.8122	1.08744	0.00519072	0.00071696	0.00809061	0.00582524
	KEGG_ACUTE_MYELOID_LEUKEMIA	137	116	171	113	96	62	158	96	40	-0.0170268	-0.00494786	0.0096463	0.0148305	0.397764	0.82695	0.0143596	0.842831	0.725434	1	0.840338	0.945785	-0.00425194	-0.00147093	0.0156006	0.0167598
	KEGG_STEROID_HORMONE_BIOSYNTHESIS	140	116.833	92	72	169	134	162	72	5	-0.00241874	-8.18576e-05	0.00110375	0.00225734	0.346988	0.977746	0.407356	1	0.141569	1	3.80398	0.814928	0.00516344	-0.000682074	0.00489396	0.00196078
	KEGG_VEGF_SIGNALING_PATHWAY	141	118.667	166	155	63	75	132	121	46	-0.0137324	-0.0144399	0.0139037	0.0125261	0.541204	0.581083	0.0694506	0.267609	0.510975	0.219612	1.22899	0.579617	0.00622519	-0.0143132	0.0233645	0.012844
	KEGG_PROGESTERONE_MEDIATED_OOCYTE_MATURATION	142	120.167	162	174	40	87	121	137	55	-0.013195	-0.026289	0.0180851	0.0102249	0.614822	0.384219	0.0988864	0.0401475	0.54439	0.421584	0.778053	0.719198	-0.00814942	-0.0108679	0.0199081	0.0181488
	KEGG_PPAR_SIGNALING_PATHWAY	143	121	98	163	82	152	79	152	27	-0.00285946	-0.0197698	0.0108814	0.00215054	0.815824	0.148561	0.697029	0.0284819	0.194935	0.00029668	1.75143	4.167	0.0107543	0.0332993	0.0175439	0.0289575
	KEGG_GNRH_SIGNALING_PATHWAY	144	121.667	163	164	58	86	129	130	48	-0.0133686	-0.0204241	0.0149573	0.0103734	0.565856	0.44865	0.0769152	0.101584	0.629988	0.168988	1.15305	0.550671	0.00442243	-0.016051	0.0232919	0.0127971
	KEGG_O_GLYCAN_BIOSYNTHESIS	145	125.667	72	115	153	155	104	155	6	-0.00113005	-0.00552113	0.00220751	0	0.694558	0	1	0.608197	0.36038	0.145695	2.53493	3.27208	0.00423608	0.00625251	0.00488599	0.00589391
	KEGG_VALINE_LEUCINE_AND_ISOLEUCINE_BIOSYNTHESIS	145	125.667	72	115	153	155	104	155	6	-0.00113005	-0.00552113	0.00220751	0	0.694558	0	1	0.608197	0.19285	0.629986	0	1.63252	-0.00554229	0.00232465	0	0.00392157
	KEGG_FATTY_ACID_METABOLISM	147	126.833	101	167	92	155	91	155	25	-0.00322087	-0.0224338	0.00980392	0	0.779904	0	0.684517	0.00495457	0.114867	0.00292118	2.00423	3.59655	0.0125922	0.0274721	0.0176	0.0250965
	KEGG_BIOSYNTHESIS_OF_UNSATURATED_FATTY_ACIDS	148	130.667	128	107	149	127	161	112	14	-0.00631912	-0.0038035	0.00328587	0.00443459	0.377238	0.650387	0.173833	0.748035	0.0799058	0.027159	2.5451	3.29028	0.00982868	0.0144686	0.0113269	0.0136452
	KEGG_CALCIUM_SIGNALING_PATHWAY	149	132.333	170	168	72	101	144	139	46	-0.0159314	-0.0230186	0.0128205	0.00831601	0.48396	0.366839	0.033656	0.0615528	0.742366	0.0073329	1.10871	2.3441	0.00305525	0.030935	0.0217729	0.0356473
	KEGG_GLYCOSPHINGOLIPID_BIOSYNTHESIS_GLOBO_SERIES	150	133	76	101	165	155	146	155	4	-0.0014922	-0.00369064	0.00110497	0	0.462972	0	0.644413	0.588196	0.319084	0.578802	2.53241	0	0.00282805	-0.00369508	0.00326264	0
	KEGG_ALPHA_LINOLENIC_ACID_METABOLISM	150	133	76	101	165	155	146	155	4	-0.0014922	-0.00369064	0.00110497	0	0.462972	0	0.644413	0.588196	0.0715063	1	7.60991	1.0871	0.00609211	0.000240983	0.00490196	0.00196464
	KEGG_PHENYLALANINE_METABOLISM	150	133	76	101	165	155	146	155	4	-0.0014922	-0.00369064	0.00110497	0	0.462972	0	0.644413	0.588196	0.0715063	1	7.60991	1.0871	0.00609211	0.000240983	0.00490196	0.00196464
	KEGG_COMPLEMENT_AND_COAGULATION_CASCADES	150	133	76	101	165	155	146	155	4	-0.0014922	-0.00369064	0.00110497	0	0.462972	0	0.644413	0.588196	1	1	0.842693	1.0871	-0.000436016	0.000240983	0.00162866	0.00196464
	KEGG_OLFACTORY_TRANSDUCTION	154	133.333	112	106	158	140	159	125	9	-0.00390784	-0.00374745	0.00220022	0.00223714	0.396026	0.487868	0.31906	0.696095	1	0.127234	0.721682	0	-0.00179072	-0.00827074	0.00323625	0
	KEGG_CITRATE_CYCLE_TCA_CYCLE	155	134.667	127	165	94	153	116	153	28	-0.00598802	-0.020638	0.00977199	0.00214592	0.655219	0.142975	0.33919	0.0297827	1	0.0687641	1.0116	2.1338	0.000208416	0.0170049	0.0126783	0.0210325
	KEGG_GAP_JUNCTION	155	134.667	164	169	79	115	138	143	41	-0.0135426	-0.0230878	0.0118026	0.00628931	0.503855	0.304131	0.0551134	0.0319044	0.292777	0.580108	1.4701	1.19992	0.0107538	0.00522042	0.0235479	0.0205224
	KEGG_NON_HOMOLOGOUS_END_JOINING	157	135.333	95	136	145	155	126	155	10	-0.00261981	-0.00915285	0.00330033	0	0.594607	0	0.534966	0.22891	1	0.0610746	1.08407	3.28115	0.000539703	0.0103776	0.00485437	0.00978474
	KEGG_STEROID_BIOSYNTHESIS	157	135.333	145	92	176	124	175	100	12	-0.00889511	-0.0019879	0.00109529	0.00445434	0.125471	0.781321	0.0183206	1	0.00104218	0.492248	7.6757	1.63504	0.0181736	0.00462041	0.014658	0.0077821
	KEGG_LINOLEIC_ACID_METABOLISM	159	135.5	68	81	177	155	177	155	1	-0.000927476	-0.000926393	0	0	0	0	1	1	0.283395	1	Inf	0	0.00234402	-0.000926672	0.00163666	0
	KEGG_MATURITY_ONSET_DIABETES_OF_THE_YOUNG	159	135.5	68	81	177	155	177	155	1	-0.000927476	-0.000926393	0	0	0	0	1	1	0.283395	1	Inf	0	0.00234402	-0.000926672	0.00163666	0
	KEGG_TAURINE_AND_HYPOTAURINE_METABOLISM	159	135.5	68	81	177	155	177	155	1	-0.000927476	-0.000926393	0	0	0	0	1	1	1	1	0	0	-0.000926987	-0.000926672	0	0
	KEGG_PEROXISOME	162	136.667	172	178	64	116	145	145	50	-0.0173999	-0.0306458	0.0138445	0.00617284	0.481138	0.244586	0.028562	0.00722726	0.151763	0.000514626	1.5671	2.86068	0.0152696	0.0423086	0.029595	0.043152
	KEGG_RIBOSOME	163	137.5	180	173	142	34	176	120	82	-0.0662148	-0.0233658	0.00408163	0.0215686	0.0672026	0.595965	1.81948e-14	0.12448	1.33111e-34	2.6776e-10	30.6954	0	0.160123	-0.0700438	0.121359	0
	KEGG_ADIPOCYTOKINE_SIGNALING_PATHWAY	164	137.667	156	170	86	132	134	148	36	-0.0111496	-0.0231579	0.0107759	0.00422833	0.529641	0.226641	0.090638	0.0213856	0.852109	0.000485248	1.1146	3.34186	0.00254638	0.0363778	0.0172956	0.0343511
	KEGG_GLYCOSYLPHOSPHATIDYLINOSITOL_GPI_ANCHOR_BIOSYNTHESIS	164	137.667	117	112	159	141	165	132	10	-0.0048331	-0.00465774	0.0021978	0.00223214	0.346262	0.433404	0.208128	0.69744	0.299047	0.468708	0.27988	0.36117	-0.00596085	-0.00526862	0.0016129	0.00194175
	KEGG_GALACTOSE_METABOLISM	166	138.167	125	147	129	148	133	147	18	-0.00559289	-0.0118537	0.00546448	0.00219298	0.532262	0.228407	0.337345	0.147149	0.0159764	0.0203711	3.19469	3.29949	0.0158336	0.0185258	0.0161551	0.0174757
	KEGG_PYRUVATE_METABOLISM	167	138.833	129	172	100	155	122	155	26	-0.00635049	-0.0233007	0.00869565	0	0.6146	0	0.318429	0.00517	0.512208	0.241222	1.34357	1.73899	0.00524448	0.0111504	0.0143312	0.0172084
	KEGG_GLYOXYLATE_AND_DICARBOXYLATE_METABOLISM	168	139.333	106	139	146	155	135	155	11	-0.00354514	-0.0100547	0.0032967	0	0.519892	0	0.37698	0.134721	0.196658	0.0251447	0.251736	3.94449	-0.00687712	0.0133573	0.00161031	0.0117417
	KEGG_GLYCINE_SERINE_AND_THREONINE_METABOLISM	169	140.333	122	129	148	145	157	141	13	-0.00539479	-0.00737412	0.00328947	0.00221729	0.415282	0.324505	0.259371	0.486687	0.767045	0.19908	1.12458	2.04768	0.00102448	0.00759987	0.00645161	0.00972763
	KEGG_RETINOL_METABOLISM	170	140.667	92	111	169	155	162	155	5	-0.00241874	-0.00460711	0.00110375	0	0.346988	0	0.407356	0.590014	0.0247978	0.0877969	10.1624	4.91021	0.0084252	0.00718183	0.00653595	0.00590551
	KEGG_MELANOGENESIS	171	141.333	175	156	120	98	173	126	36	-0.0199613	-0.0144686	0.00643777	0.00849257	0.273352	0.484339	0.00181149	0.211066	1	0.0286967	0.972092	0.292354	-0.000645476	-0.020754	0.0156986	0.00556586
	KEGG_STARCH_AND_SUCROSE_METABOLISM	172	144.333	134	144	139	147	156	146	17	-0.0068796	-0.0109625	0.00437158	0.0021978	0.425373	0.242822	0.144436	0.222884	0.00187712	0.0380714	4.69857	2.92718	0.0199956	0.015573	0.0178282	0.015534
	KEGG_NITROGEN_METABOLISM	173	144.5	102	115	172	155	168	155	6	-0.00334494	-0.00552113	0.00110254	0	0.277384	0	0.410681	0.608197	0.36038	0.00339118	2.53493	16.4294	0.00423608	0.0141082	0.00488599	0.00986193
	KEGG_TASTE_TRANSDUCTION	173	144.5	102	115	172	155	168	155	6	-0.00334494	-0.00552113	0.00110254	0	0.277384	0	0.410681	0.608197	0.19285	0.629986	0	1.63252	-0.00554229	0.00232465	0	0.00392157
	KEGG_METABOLISM_OF_XENOBIOTICS_BY_CYTOCHROME_P450	175	145.333	132	124	161	144	171	140	12	-0.00668262	-0.00647107	0.00219298	0.00222222	0.276581	0.354206	0.0859776	0.478618	0.749872	0.0405301	1.26595	3.2857	0.00194502	0.0124273	0.00646204	0.0117188
	KEGG_GLYCOSPHINGOLIPID_BIOSYNTHESIS_GANGLIO_SERIES	176	145.667	109	101	177	155	177	155	4	-0.00370789	-0.00369064	0	0	0	0	0.144733	0.588196	0.319084	0.578802	2.53241	0	0.00282805	-0.00369508	0.00326264	0
	KEGG_PROPANOATE_METABOLISM	177	146.333	141	166	118	155	143	155	23	-0.00799874	-0.0206932	0.00652884	0	0.487416	0	0.140791	0.00791397	0.0176745	0.000610054	2.79221	4.3212	0.0176561	0.0293399	0.0192926	0.0251938
	KEGG_BASAL_CELL_CARCINOMA	178	147.5	140	119	175	142	174	135	11	-0.00797092	-0.00556561	0.00109649	0.00222717	0.138182	0.389846	0.0309967	0.705508	1	0.0774778	0.94801	0	-0.000381142	-0.0100877	0.00484653	0
	KEGG_GLYCOLYSIS_GLUCONEOGENESIS	179	150.333	159	177	102	155	154	155	32	-0.0118774	-0.0284551	0.00863931	0	0.458767	0	0.0694835	0.00126608	7.31184e-05	3.84087e-07	4.31969	6.44433	0.034988	0.0515882	0.0321027	0.040619
	KEGG_PENTOSE_PHOSPHATE_PATHWAY	180	151.167	150	151	141	149	167	149	20	-0.00964877	-0.013629	0.0043573	0.00218341	0.344807	0.204127	0.0660771	0.0982967	0.131234	0.0319204	2.08413	2.69667	0.0107545	0.0166706	0.0144695	0.0174081

## Sheet: S2
	Table S2. Hallmark Pathways Jointly Enriched in the Transcriptome and Proteome
	Results derived from the DRPPM-EASY-Integration analysis of the RNA-seq and proteomic profiling were performed to compare USP7 knockdown vs. wildtype in Jurkat. An adjusted p-value cutoff of 0.05 was applied in the differential expression analysis. Overall ranking represent genes consistently upregulated after USP7 knockdown based on Kappa, Jaccard, and Odds ratio.
	GeneSets	Overall Rank	Average	Kappa_Score_Rank (RNA)	Kappa_Score_Rank (Proteome)	Jaccard_Score_Rank (RNA)	Jaccard_Score_Rank (Proteome)	Odds_Ratio_Rank (RNA)	Odds_Ratio_Rank (Protoeme)	Number_of_DEGenes_in_GeneSet	RNAseq_UpRegulated_KappaScore	Proteomics_UpRegulated_KappaScore	RNAseq_UpRegulated_JaccardIndex	Proteomics_UpRegulated_JaccardIndex	RNAseq_UpRegulated_OddsRatio	Proteomics_UpRegulated_OddsRatio	RNAseq_UpRegulated_Pvalue	Proteomics_UpRegulated_Pvalue	RNAseq_DownRegulated_Pvalue	Proteomics_DownRegulated_Pvalue	RNAseq_DownRegulated_OddsRatio	Proteomics_DownRegulated_OddsRatio	RNAseq_DownRegulated_KappaScore	Proteomics_DownRegulated_KappaScore	RNAseq_DownRegulated_JaccardIndex	Proteomics_DownRegulated_JaccardIndex	RNAseq_UpRegulated_Matrix	Proteomics_UpRegulated_Matrix	RNAseq_DownRegulated_Matrix	Proteomics_DownRegulated_Matrix
	HALLMARK_UV_RESPONSE_UP	1	4.66667	5	2	9	5	4	3	82	0.0289425	0.0374361	0.0504634	0.0512334	1.99899	1.84993	0.00291168	0.0131031	0.0318111	0.694956	0.532478	1.09083	-0.0273793	0.00460252	0.0209268	0.0356537	49,874,33,1177	27,430,55,1621	14,572,68,1479	21,492,61,1559
	HALLMARK_INTERFERON_GAMMA_RESPONSE	2	7.16667	9	3	11	6	9	5	88	0.0126659	0.0360574	0.0433925	0.0496454	1.32632	1.75735	0.226641	0.0231239	0.144253	0.204755	0.66876	0.692281	-0.0197436	-0.0184887	0.0256046	0.0253165	44,879,44,1166	28,429,60,1616	18,568,70,1477	16,497,72,1548
	HALLMARK_G2M_CHECKPOINT	2	7.16667	11	1	5	1	14	11	160	0.0079705	0.0427382	0.0719921	0.08	1.10852	1.53319	0.561745	0.0213132	0.854079	0.441828	1.03575	0.841705	0.0031702	-0.015036	0.0638298	0.0528771	73,850,87,1123	464111141562	455411151432	344791261494
	HALLMARK_UNFOLDED_PROTEIN_RESPONSE	4	8.5	3	10	7	11	3	17	83	0.0429985	0.01672	0.0588235	0.0423077	2.82865	1.33879	7.4374e-06	0.27422	0.00558376	0.000956462	0.434747	0.326442	-0.0346574	-0.043023	0.0182094	0.0135593	56,867,27,1183	22,435,61,1615	12,574,71,1476	8,505,75,1545
	HALLMARK_MYC_TARGETS_V2	5	10.5	2	15	8	22	1	15	51	0.0536232	0.0126428	0.0506466	0.0282828	16.1606	1.39967	1.21228e-13	0.300105	0.00017606	0.0964398	0.160779	0.495617	-0.0361631	-0.0195223	0.00472441	0.0125448	47,876,4,1206	14,443,37,1639	3,583,48,1499	7,506,44,1576
	HALLMARK_ALLOGRAFT_REJECTION	6	14	17	7	16	13	18	13	78	0.000530348	0.0210868	0.0336301	0.0394973	1.01349	1.46277	1	0.158556	0.897359	0.0419162	1.03855	0.508024	0.00183863	-0.0280389	0.03207	0.0176282	34,889,44,1166	22,435,56,1620	22,564,56,1491	11,502,67,1553
	HALLMARK_E2F_TARGETS	7	14.6667	6	37	2	2	10	31	179	0.0222629	-0.0119834	0.0858537	0.0571895	1.29577	0.882424	0.0985412	0.568772	0.115661	0.274018	0.742162	1.2103	-0.0275311	0.0196382	0.0543478	0.0749235	88,835,91,1119	354221441532	405461391408	494641301490
	HALLMARK_MYC_TARGETS_V1	8	14.8333	1	45	1	4	2	36	192	0.111541	-0.0251847	0.134787	0.0527132	3.55896	0.772341	8.01481e-16	0.197997	5.8199e-06	0.00344293	0.404695	0.55914	-0.0765743	-0.052811	0.0345711	0.0425532	136,787,56,1154	344231581518	275591651382	304831621458
	HALLMARK_ESTROGEN_RESPONSE_EARLY	9	15.1667	12	13	23	17	12	14	61	0.00344465	0.0159826	0.0291363	0.0335968	1.11577	1.43279	0.695508	0.208015	0.0413293	0.360954	1.74227	1.33342	0.0236076	0.0122246	0.0382166	0.0320856	28,895,33,1177	17,440,44,1632	24,562,37,1510	18,495,43,1577
	HALLMARK_INTERFERON_ALPHA_RESPONSE	10	15.5	16	6	29	20	16	6	50	0.00078261	0.0217779	0.0222672	0.030303	1.03076	1.75164	1	0.0795593	0.077099	0.0965434	0.4961	0.50746	-0.0188538	-0.0186486	0.0120301	0.0118044	22,901,28,1182	16,441,34,1642	8,578,42,1505	7,506,43,1577
	HALLMARK_DNA_REPAIR	11	16	7	35	6	10	8	30	123	0.0208078	-0.0089249	0.0633803	0.042328	1.40382	0.882968	0.0747771	0.651758	0.00344949	0.159449	0.495525	0.713594	-0.0430043	-0.022822	0.0285714	0.036859	63,860,60,1150	24,433,99,1577	205661031444	234901001520
	HALLMARK_IL2_STAT5_SIGNALING	12	17.3333	23	9	25	15	20	12	62	-0.00392741	0.0191554	0.0259605	0.0357143	0.882663	1.52048	0.697194	0.156341	0.151264	0.0483911	1.46931	1.7693	0.01618	0.0260048	0.0349762	0.0395683	25,898,37,1173	18,439,44,1632	22,564,40,1507	22,491,40,1580
	HALLMARK_MTORC1_SIGNALING	13	18	4	46	3	9	7	39	155	0.0337505	-0.0264272	0.0827517	0.043771	1.56137	0.723545	0.00889767	0.155228	0.226068	0.0147968	1.24036	1.55781	0.0195683	0.0428736	0.07	0.0798722	83,840,72,1138	264311291547	495371061441	504631051515
	HALLMARK_ESTROGEN_RESPONSE_LATE	14	18.3333	14	18	22	19	17	20	66	0.00094481	0.00751681	0.0300207	0.0311891	1.02839	1.1798	0.900467	0.544598	0.206484	0.14358	1.42863	1.49359	0.0158113	0.0187357	0.0362205	0.037234	29,894,37,1173	16,441,50,1626	23,563,43,1504	21,492,45,1575
	HALLMARK_P53_PATHWAY	14	18.3333	38	4	21	7	31	9	85	-0.0145147	0.0308106	0.030426	0.0496183	0.7056	1.65287	0.146571	0.0425209	1	0.437662	0.978484	0.782351	-0.00112795	-0.0123603	0.035061	0.0288625	30,893,55,1155	26,431,59,1617	23,563,62,1485	17,496,68,1552
	HALLMARK_PI3K_AKT_MTOR_SIGNALING	16	19.5	8	34	10	25	6	34	75	0.0204604	-0.00827795	0.0434333	0.026465	1.69988	0.836764	0.0245651	0.667471	0.149446	0.890746	0.651154	0.923074	-0.0180861	-0.0037613	0.0228311	0.0292096	42,881,33,1177	14,443,61,1615	15,571,60,1487	17,496,58,1562
	HALLMARK_UV_RESPONSE_DN	17	21.6667	41	5	30	12	38	4	62	-0.016812	0.0272783	0.0195876	0.0397614	0.570554	1.77998	0.0503691	0.0409929	0.388599	0.763153	1.26608	1.10153	0.00966461	0.00399359	0.0316456	0.0284192	19,904,43,1167	20,437,42,1634	20,566,42,1505	16,497,46,1574
	HALLMARK_COMPLEMENT	18	22.1667	29	22	19	16	23	24	79	-0.00682323	0.00427792	0.031665	0.0342205	0.841389	1.08552	0.489302	0.779961	0.702301	0.502717	0.891227	0.795718	-0.00548174	-0.0108303	0.0306279	0.0273973	31,892,48,1162	18,439,61,1615	20,566,59,1488	16,497,63,1557
	HALLMARK_WNT_BETA_CATENIN_SIGNALING	19	24.1667	21	16	42	36	29	1	19	-0.00264004	0.0125218	0.00747863	0.0148936	0.763014	2.15614	0.647021	0.153642	0.437552	0.011669	1.54614	0	0.00598803	-0.0174793	0.0116861	0	7,916,12,1198	7,450,12,1664	7,579,12,1535	0,513,19,1601
	HALLMARK_TNFA_SIGNALING_VIA_NFKB	20	24.5	39	8	33	18	41	8	51	-0.0152042	0.0208708	0.0155119	0.032	0.538881	1.70058	0.0456671	0.0850877	0.00240248	0.322889	2.40298	0.671049	0.032805	-0.0121076	0.0386473	0.0159858	15,908,36,1174	16,441,35,1641	24,562,27,1520	9,504,42,1578
	HALLMARK_APOPTOSIS	21	25.1667	42	17	24	14	35	19	80	-0.0184584	0.0113774	0.0263959	0.0380952	0.620639	1.23252	0.0507284	0.40734	0.0751424	0.350086	1.5269	1.28695	0.0225758	0.0135595	0.0449612	0.0397924	26,897,54,1156	20,437,60,1616	29,557,51,1496	23,490,57,1563
	HALLMARK_ANDROGEN_RESPONSE	21	25.1667	25	25	26	28	21	26	60	-0.00421757	0.000589739	0.025	0.0257426	0.870666	1.0148	0.692161	1	0.108337	1	1.54865	0.960001	0.0179964	-0.00158187	0.0352	0.025	24,899,36,1174	13,444,47,1629	22,564,38,1509	14,499,46,1574
	HALLMARK_XENOBIOTIC_METABOLISM	23	25.3333	27	33	17	21	22	32	83	-0.00624316	-0.00706905	0.0335366	0.0299065	0.86029	0.871345	0.572516	0.684457	0.451759	0.60082	1.2135	1.14504	0.0102579	0.00732984	0.0397554	0.0376068	33,890,50,1160	16,441,67,1609	26,560,57,1490	22,491,61,1559
	HALLMARK_EPITHELIAL_MESENCHYMAL_TRANSITION	24	25.5	34	12	35	29	36	7	38	-0.00957536	0.0161198	0.0126449	0.0248447	0.599986	1.71083	0.185742	0.159483	0.583505	1	1.22292	0.979683	0.0051739	-0.000522752	0.0196078	0.0166052	12,911,26,1184	12,445,26,1650	12,574,26,1521	9,504,29,1591
	HALLMARK_KRAS_SIGNALING_UP	25	25.6667	37	11	34	23	39	10	47	-0.0136401	0.016245	0.0144928	0.028	0.549471	1.57306	0.0732458	0.154057	0.509533	0.119616	1.24361	1.64972	0.00687666	0.0174777	0.0238854	0.0288809	14,909,33,1177	14,443,33,1643	15,571,32,1515	16,497,31,1589
	HALLMARK_HEME_METABOLISM	26	26.1667	48	19	20	8	40	22	104	-0.0298898	0.0066524	0.031	0.0443623	0.541444	1.10574	0.00441209	0.713036	0.217424	0.814371	1.29949	1.05542	0.0171541	0.00348284	0.0515152	0.0436975	31,892,73,1137	24,433,80,1596	34,552,70,1477	26,487,78,1542
	HALLMARK_TGF_BETA_SIGNALING	27	26.3333	30	14	41	34	37	2	26	-0.00701743	0.0145359	0.00848356	0.0189076	0.579135	1.95985	0.234481	0.144215	0.0771421	0.167649	0.341064	0.408552	-0.0138628	-0.0123578	0.00490998	0.00557621	8,915,18,1192	9,448,17,1659	3,583,23,1524	3,510,23,1597
	HALLMARK_OXIDATIVE_PHOSPHORYLATION	28	26.5	10	50	4	33	13	49	164	0.00853545	-0.0840251	0.0726744	0.0190779	1.11393	0.270474	0.512804	8.05855e-07	0.028784	0.0566641	0.645152	1.42637	-0.0365389	0.0353008	0.0447761	0.0772798	75,848,89,1121	124451521524	335531311416	504631141506
	HALLMARK_IL6_JAK_STAT3_SIGNALING	29	26.6667	20	21	40	37	24	18	23	-0.00205735	0.00456115	0.00960512	0.0126582	0.841268	1.29812	0.833182	0.609133	0.239588	0.0454536	1.70749	2.45633	0.00899185	0.0170244	0.015	0.0190114	9,914,14,1196	6,451,17,1659	9,577,14,1533	10,503,13,1607
	HALLMARK_NOTCH_SIGNALING	30	27.1667	15	24	44	46	11	23	13	0.000810144	0.000924666	0.00644468	0.00641026	1.12441	1.10085	1	1	0.760609	1	1.17437	0.947106	0.001448	-0.000487092	0.00671141	0.00572519	6,917,7,1203	3,454,10,1666	4,582,9,1538	3,510,10,1610
	HALLMARK_MITOTIC_SPINDLE	31	28.3333	50	29	14	3	46	28	164	-0.0718822	-0.00413043	0.0347744	0.0565724	0.356294	0.955873	1.02715e-08	0.921103	5.57912e-05	0.216913	1.9835	1.25368	0.0695397	0.0219255	0.0977011	0.0713178	378861271083	344231301546	68,518,96,1451	464671181502
	HALLMARK_ANGIOGENESIS	32	28.8333	13	28	48	50	5	29	5	0.00181099	-0.000309927	0.00324324	0.0021692	1.9689	0.916703	0.657789	1	1	0.345847	0.659548	0	-0.00127038	-0.00466464	0.00169492	0	3,920,2,1208	1,456,4,1672	1,585,4,1543	0,513,5,1615
	HALLMARK_PROTEIN_SECRETION	33	29.5	33	39	18	24	26	37	81	-0.00867467	-0.01333	0.0318275	0.0266667	0.806359	0.759034	0.363515	0.408952	0.311821	0.596525	0.746597	0.833364	-0.0136649	-0.00893997	0.0276923	0.0294118	31,892,50,1160	14,443,67,1609	18,568,63,1484	17,496,64,1556
	HALLMARK_PANCREAS_BETA_CELLS	34	29.8333	18	26	47	48	15	25	9	0.000228271	0.000310423	0.00430571	0.00430108	1.04897	1.04802	1	1	1	0.125198	0.753533	0	-0.0016018	-0.00836268	0.003367	0	4,919,5,1205	2,455,7,1669	2,584,7,1540	0,513,9,1611
	HALLMARK_INFLAMMATORY_RESPONSE	35	31.1667	19	36	32	39	19	42	39	-0.00188792	-0.00983056	0.0168421	0.0121457	0.910422	0.66249	0.870931	0.434075	0.592508	0.707619	0.78883	0.812089	-0.00568114	-0.00517495	0.0145161	0.0145985	16,907,23,1187	6,451,33,1643	9,577,30,1517	8,505,31,1589
	HALLMARK_APICAL_JUNCTION	36	32	40	32	27	26	34	33	73	-0.0162707	-0.0065785	0.0242424	0.0262172	0.632671	0.866186	0.0720553	0.771544	0.790499	1	1.06856	0.95722	0.00305282	-0.00202206	0.0320122	0.0289608	24,899,49,1161	14,443,59,1617	21,565,52,1495	17,496,56,1564
	HALLMARK_REACTIVE_OXYGEN_SPECIES_PATHWAY	37	32.8333	26	31	36	39	30	35	34	-0.00584883	-0.0053925	0.0125786	0.0121457	0.711417	0.783109	0.386505	0.678918	0.561559	0.309936	1.26748	1.52115	0.00551843	0.0106391	0.0177994	0.0201835	12,911,22,1188	6,451,28,1648	11,575,23,1524	11,502,23,1597
	HALLMARK_APICAL_SURFACE	38	33	22	23	49	45	43	16	11	-0.00380746	0.00277679	0.00322234	0.00645161	0.490101	1.37753	0.368233	0.711143	0.186567	0.732062	2.20937	1.18523	0.00669412	0.00136659	0.00844595	0.00575816	3,920,8,1202	3,454,8,1668	5,581,6,1541	3,510,8,1612
	HALLMARK_MYOGENESIS	39	33.3333	46	20	38	27	48	21	54	-0.0265883	0.00586389	0.0113519	0.0259481	0.3275	1.16755	0.000441795	0.615728	0.00789782	1	2.15858	1.00132	0.0300315	4.67935e-05	0.0387722	0.0233393	11,912,43,1167	13,444,41,1635	24,562,30,1517	13,500,41,1579
	HALLMARK_PEROXISOME	39	33.3333	32	40	28	32	28	40	62	-0.00822228	-0.0133364	0.0238095	0.0194932	0.767416	0.69879	0.363399	0.348746	0.0592109	0.0224947	1.69535	1.90206	0.0226953	0.0296733	0.0382166	0.0413669	23,900,39,1171	10,447,52,1624	24,562,38,1509	23,490,39,1581
	HALLMARK_GLYCOLYSIS	41	34.1667	36	48	12	35	27	47	111	-0.012863	-0.0568062	0.0422111	0.0160142	0.788421	0.310114	0.27909	0.000192455	0.000112856	3.17259e-05	2.18465	2.35534	0.0581907	0.0676605	0.0752688	0.0791738	42,881,69,1141	94481021574	49,537,62,1485	46,467,65,1555
	HALLMARK_SPERMATOGENESIS	42	34.5	24	41	31	42	25	44	46	-0.00410099	-0.0159557	0.0188877	0.012024	0.839689	0.544271	0.652568	0.203409	0.408925	0.298676	1.28454	1.39205	0.00778739	0.01094	0.0242326	0.0255941	18,905,28,1182	6,451,40,1636	15,571,31,1516	14,499,32,1588
	HALLMARK_ADIPOGENESIS	43	35.6667	45	47	13	31	32	46	117	-0.0226445	-0.0498888	0.0398804	0.0212389	0.666683	0.403576	0.0439192	0.00163433	0.165575	0.0944435	1.34259	1.4337	0.0214699	0.0274027	0.0584708	0.0603015	40,883,77,1133	124451051571	39,547,78,1469	36,477,81,1539
	HALLMARK_HEDGEHOG_SIGNALING	44	37.5	28	27	50	46	47	27	14	-0.00661301	2.01644e-06	0.00321199	0.00641026	0.355594	1.00021	0.111611	1	0.229065	1	1.98944	0.860488	0.00727249	-0.00141116	0.010101	0.00572519	3,920,11,1199	3,454,11,1665	6,580,8,1539	3,510,11,1609
	HALLMARK_KRAS_SIGNALING_DN	45	38	31	30	43	44	42	38	24	-0.00731001	-0.00485241	0.00743889	0.0083682	0.536434	0.731229	0.213809	0.80238	0.49689	1	1.32421	1.05323	0.00471327	0.00086724	0.013267	0.0112782	7,916,17,1193	4,453,20,1656	8,578,16,1531	6,507,18,1602
	HALLMARK_FATTY_ACID_METABOLISM	46	38.1667	44	49	15	38	33	50	102	-0.0216453	-0.0576516	0.0341709	0.0125899	0.642425	0.258981	0.0405421	6.34197e-05	0.000569365	1.38795e-05	2.08335	2.52527	0.0505653	0.0688005	0.0679012	0.0765217	34,889,68,1142	7,450,95,1581	44,542,58,1489	44,469,58,1562
	HALLMARK_HYPOXIA	47	41.8333	49	43	39	30	49	41	76	-0.0469061	-0.0171178	0.0110999	0.0229008	0.212593	0.679336	8.91258e-08	0.256204	1.72396e-17	3.06857e-09	8.0559	4.15637	0.113248	0.0858786	0.091954	0.0763636	11,912,65,1145	12,445,64,1612	56,530,20,1527	42,471,34,1586
	HALLMARK_BILE_ACID_METABOLISM	48	42.5	43	44	37	42	44	45	48	-0.0188728	-0.0176871	0.012513	0.012024	0.429727	0.51773	0.011556	0.154672	0.251241	0.0158554	1.4608	2.10927	0.0125503	0.0277209	0.0275527	0.0350554	12,911,36,1174	6,451,42,1634	17,569,31,1516	19,494,29,1591
	HALLMARK_COAGULATION	49	44	35	42	45	49	45	48	27	-0.0122671	-0.0160227	0.00634249	0.00413223	0.370622	0.290396	0.0306161	0.0959491	0.0527223	0.116287	2.13438	1.87392	0.0153211	0.0133064	0.0199005	0.018797	6,917,21,1189	2,455,25,1651	12,574,15,1532	10,503,17,1603
	HALLMARK_CHOLESTEROL_HOMEOSTASIS	50	44.1667	47	38	46	41	50	43	42	-0.0283732	-0.0124681	0.00519211	0.0120968	0.17278	0.606197	1.28844e-05	0.341813	3.69671e-14	0.0169073	13.9542	2.18578	0.077568	0.0257994	0.0587248	0.0314233	5,918,37,1173	6,451,36,1640	35,551,7,1540	17,496,25,1595

## Sheet: S3
Supplementary Table S3.CCLE Sample Meta-Information
Here's a summary of the CCLE meta information categories applied in https://github.com/shawlab-moffitt/DRPPM-EASY-LargeProject and https://github.com/shawlab-moffitt/DRPPM-EASY-LargeProject-Integration
Categories	Value
sex	Female
sex	Male
sex	Unknown
lineage	ovary
lineage	blood
lineage	colorectal
lineage	skin
lineage	urinary_tract
lineage	lung
lineage	kidney
lineage	breast
lineage	pancreas
lineage	plasma_cell
lineage	central_nervous_system
lineage	soft_tissue
lineage	lymphocyte
lineage	bone
lineage	fibroblast
lineage	engineered_kidney
lineage	thyroid
lineage	engineered_lung
lineage	peripheral_nervous_system
lineage	prostate
lineage	gastric
lineage	bile_duct
lineage	engineered_prostate
lineage	uterus
lineage	upper_aerodigestive
lineage	esophagus
lineage	liver
lineage	engineered_ovary
lineage	cervix
lineage	engineered_breast
lineage	engineered_central_nervous_system
lineage	eye
lineage	adrenal_cortex
lineage	epidermoid_carcinoma
lineage	embryo
lineage	engineered
sample_collection_site	ascites
sample_collection_site	haematopoietic_and_lymphoid_tissue
sample_collection_site	Colon
sample_collection_site	bone_marrow
sample_collection_site	large_intestine
sample_collection_site	skin
sample_collection_site	lymph_node
sample_collection_site	lung
sample_collection_site	kidney
sample_collection_site	pleural_effusion
sample_collection_site	urinary_tract
sample_collection_site	liver
sample_collection_site	central_nervous_system
sample_collection_site	pancreas
sample_collection_site	soft_tissue
sample_collection_site	bone
sample_collection_site	fibroblast
sample_collection_site	ovary
sample_collection_site	abdomen
sample_collection_site	thyroid
sample_collection_site	autonomic_ganglia
sample_collection_site	pleura
sample_collection_site	stomach
sample_collection_site	breast
sample_collection_site	cervix
sample_collection_site	biliary_tract
sample_collection_site	spleen
sample_collection_site	prostate
sample_collection_site	endometrium
sample_collection_site	upper_aerodigestive_tract
sample_collection_site	oesophagus
sample_collection_site	pericardial_effusion
sample_collection_site	small_intestine
sample_collection_site	salivary_gland
sample_collection_site	Embryonal
sample_collection_site	eye
sample_collection_site	uvea
sample_collection_site	Placenta
primary_or_metastasis	Metastasis
primary_or_metastasis	Primary
primary_or_metastasis	NA
primary_disease	Ovarian_Cancer
primary_disease	Leukemia
primary_disease	Colon_Colorectal_Cancer
primary_disease	Skin_Cancer
primary_disease	Bladder_Cancer
primary_disease	Lung_Cancer
primary_disease	Kidney_Cancer
primary_disease	Breast_Cancer
primary_disease	Pancreatic_Cancer
primary_disease	Myeloma
primary_disease	Brain_Cancer
primary_disease	Sarcoma
primary_disease	Lymphoma
primary_disease	Bone_Cancer
primary_disease	Fibroblast
primary_disease	Engineered
primary_disease	Thyroid_Cancer
primary_disease	Neuroblastoma
primary_disease	Prostate_Cancer
primary_disease	Rhabdoid
primary_disease	Gastric_Cancer
primary_disease	Gallbladder_Cancer
primary_disease	Endometrial_Uterine_Cancer
primary_disease	Head_and_Neck_Cancer
primary_disease	Bile_Duct_Cancer
primary_disease	Esophageal_Cancer
primary_disease	Liver_Cancer
primary_disease	Cervical_Cancer
primary_disease	Eye_Cancer
primary_disease	Adrenal_Cancer
primary_disease	Liposarcoma
primary_disease	Embryonal_Cancer
primary_disease	Teratoma
ABL1_Variant_Status	WT_ABL1
ABL1_Variant_Status	NonDamagingVariant_ABL1
ABL1_Variant_Status	DamagingVariant_ABL1
ABL1_Variant_Status	NA
ACVR1_Variant_Status	WT_ACVR1
ACVR1_Variant_Status	NonDamagingVariant_ACVR1
ACVR1_Variant_Status	DamagingVariant_ACVR1
ACVR1_Variant_Status	NA
ACVR1B_Variant_Status	WT_ACVR1B
ACVR1B_Variant_Status	NonDamagingVariant_ACVR1B
ACVR1B_Variant_Status	DamagingVariant_ACVR1B
ACVR1B_Variant_Status	NA
ACVR2A_Variant_Status	WT_ACVR2A
ACVR2A_Variant_Status	DamagingVariant_ACVR2A
ACVR2A_Variant_Status	NonDamagingVariant_ACVR2A
ACVR2A_Variant_Status	NA
AJUBA_Variant_Status	WT_AJUBA
AJUBA_Variant_Status	NonDamagingVariant_AJUBA
AJUBA_Variant_Status	DamagingVariant_AJUBA
AJUBA_Variant_Status	NA
AKT1_Variant_Status	WT_AKT1
AKT1_Variant_Status	NonDamagingVariant_AKT1
AKT1_Variant_Status	DamagingVariant_AKT1
AKT1_Variant_Status	NA
ALB_Variant_Status	WT_ALB
ALB_Variant_Status	NonDamagingVariant_ALB
ALB_Variant_Status	DamagingVariant_ALB
ALB_Variant_Status	NA
ALK_Variant_Status	WT_ALK
ALK_Variant_Status	NonDamagingVariant_ALK
ALK_Variant_Status	DamagingVariant_ALK
ALK_Variant_Status	NA
AMER1_Variant_Status	WT_AMER1
AMER1_Variant_Status	DamagingVariant_AMER1
AMER1_Variant_Status	NonDamagingVariant_AMER1
AMER1_Variant_Status	NA
APC_Variant_Status	WT_APC
APC_Variant_Status	DamagingVariant_APC
APC_Variant_Status	NonDamagingVariant_APC
APC_Variant_Status	NA
APOB_Variant_Status	NonDamagingVariant_APOB
APOB_Variant_Status	WT_APOB
APOB_Variant_Status	DamagingVariant_APOB
APOB_Variant_Status	NA
AR_Variant_Status	WT_AR
AR_Variant_Status	DamagingVariant_AR
AR_Variant_Status	NonDamagingVariant_AR
AR_Variant_Status	NA
ARAF_Variant_Status	WT_ARAF
ARAF_Variant_Status	DamagingVariant_ARAF
ARAF_Variant_Status	NonDamagingVariant_ARAF
ARHGAP35_Variant_Status	WT_ARHGAP35
ARHGAP35_Variant_Status	NonDamagingVariant_ARHGAP35
ARHGAP35_Variant_Status	DamagingVariant_ARHGAP35
ARHGAP35_Variant_Status	NA
ARID1A_Variant_Status	WT_ARID1A
ARID1A_Variant_Status	NonDamagingVariant_ARID1A
ARID1A_Variant_Status	DamagingVariant_ARID1A
ARID1A_Variant_Status	NA
ARID2_Variant_Status	WT_ARID2
ARID2_Variant_Status	NonDamagingVariant_ARID2
ARID2_Variant_Status	DamagingVariant_ARID2
ARID2_Variant_Status	NA
ARID5B_Variant_Status	WT_ARID5B
ARID5B_Variant_Status	NonDamagingVariant_ARID5B
ARID5B_Variant_Status	DamagingVariant_ARID5B
ARID5B_Variant_Status	NA
ASXL1_Variant_Status	WT_ASXL1
ASXL1_Variant_Status	DamagingVariant_ASXL1
ASXL1_Variant_Status	NonDamagingVariant_ASXL1
ASXL1_Variant_Status	NA
ASXL2_Variant_Status	WT_ASXL2
ASXL2_Variant_Status	DamagingVariant_ASXL2
ASXL2_Variant_Status	NonDamagingVariant_ASXL2
ASXL2_Variant_Status	NA
ATF7IP_Variant_Status	WT_ATF7IP
ATF7IP_Variant_Status	DamagingVariant_ATF7IP
ATF7IP_Variant_Status	NonDamagingVariant_ATF7IP
ATF7IP_Variant_Status	NA
ATM_Variant_Status	WT_ATM
ATM_Variant_Status	DamagingVariant_ATM
ATM_Variant_Status	NonDamagingVariant_ATM
ATM_Variant_Status	NA
ATR_Variant_Status	WT_ATR
ATR_Variant_Status	NonDamagingVariant_ATR
ATR_Variant_Status	DamagingVariant_ATR
ATR_Variant_Status	NA
ATRX_Variant_Status	WT_ATRX
ATRX_Variant_Status	DamagingVariant_ATRX
ATRX_Variant_Status	NonDamagingVariant_ATRX
ATRX_Variant_Status	NA
ATXN3_Variant_Status	WT_ATXN3
ATXN3_Variant_Status	NonDamagingVariant_ATXN3
ATXN3_Variant_Status	DamagingVariant_ATXN3
AXIN1_Variant_Status	WT_AXIN1
AXIN1_Variant_Status	NonDamagingVariant_AXIN1
AXIN1_Variant_Status	NA
AXIN1_Variant_Status	DamagingVariant_AXIN1
AXIN2_Variant_Status	WT_AXIN2
AXIN2_Variant_Status	NonDamagingVariant_AXIN2
AXIN2_Variant_Status	DamagingVariant_AXIN2
AXIN2_Variant_Status	NA
B2M_Variant_Status	WT_B2M
B2M_Variant_Status	DamagingVariant_B2M
B2M_Variant_Status	NonDamagingVariant_B2M
BAP1_Variant_Status	WT_BAP1
BAP1_Variant_Status	NonDamagingVariant_BAP1
BAP1_Variant_Status	DamagingVariant_BAP1
BCL2_Variant_Status	WT_BCL2
BCL2_Variant_Status	DamagingVariant_BCL2
BCL2_Variant_Status	NA
BCL2_Variant_Status	NonDamagingVariant_BCL2
BCL2L11_Variant_Status	WT_BCL2L11
BCL2L11_Variant_Status	NonDamagingVariant_BCL2L11
BCL2L11_Variant_Status	DamagingVariant_BCL2L11
BCOR_Variant_Status	WT_BCOR
BCOR_Variant_Status	NonDamagingVariant_BCOR
BCOR_Variant_Status	DamagingVariant_BCOR
BCOR_Variant_Status	NA
BRAF_Variant_Status	WT_BRAF
BRAF_Variant_Status	DamagingVariant_BRAF
BRAF_Variant_Status	NonDamagingVariant_BRAF
BRAF_Variant_Status	NA
BRCA1_Variant_Status	WT_BRCA1
BRCA1_Variant_Status	NonDamagingVariant_BRCA1
BRCA1_Variant_Status	DamagingVariant_BRCA1
BRCA1_Variant_Status	NA
BRCA2_Variant_Status	WT_BRCA2
BRCA2_Variant_Status	DamagingVariant_BRCA2
BRCA2_Variant_Status	NonDamagingVariant_BRCA2
BRCA2_Variant_Status	NA
BRD7_Variant_Status	WT_BRD7
BRD7_Variant_Status	NonDamagingVariant_BRD7
BRD7_Variant_Status	DamagingVariant_BRD7
BRD7_Variant_Status	NA
BTG2_Variant_Status	WT_BTG2
BTG2_Variant_Status	DamagingVariant_BTG2
BTG2_Variant_Status	NonDamagingVariant_BTG2
BTG2_Variant_Status	NA
CACNA1A_Variant_Status	WT_CACNA1A
CACNA1A_Variant_Status	DamagingVariant_CACNA1A
CACNA1A_Variant_Status	NonDamagingVariant_CACNA1A
CACNA1A_Variant_Status	NA
CARD11_Variant_Status	WT_CARD11
CARD11_Variant_Status	NonDamagingVariant_CARD11
CARD11_Variant_Status	NA
CARD11_Variant_Status	DamagingVariant_CARD11
CASP8_Variant_Status	WT_CASP8
CASP8_Variant_Status	NonDamagingVariant_CASP8
CASP8_Variant_Status	DamagingVariant_CASP8
CASP8_Variant_Status	NA
CBFB_Variant_Status	WT_CBFB
CBFB_Variant_Status	DamagingVariant_CBFB
CBFB_Variant_Status	NonDamagingVariant_CBFB
CBWD3_Variant_Status	WT_CBWD3
CBWD3_Variant_Status	NonDamagingVariant_CBWD3
CBWD3_Variant_Status	DamagingVariant_CBWD3
CCND1_Variant_Status	WT_CCND1
CCND1_Variant_Status	NonDamagingVariant_CCND1
CCND1_Variant_Status	NA
CD70_Variant_Status	WT_CD70
CD70_Variant_Status	NA
CD70_Variant_Status	NonDamagingVariant_CD70
CD70_Variant_Status	DamagingVariant_CD70
CD79B_Variant_Status	WT_CD79B
CD79B_Variant_Status	DamagingVariant_CD79B
CD79B_Variant_Status	NonDamagingVariant_CD79B
CDH1_Variant_Status	WT_CDH1
CDH1_Variant_Status	NonDamagingVariant_CDH1
CDH1_Variant_Status	DamagingVariant_CDH1
CDH1_Variant_Status	NA
CDK12_Variant_Status	WT_CDK12
CDK12_Variant_Status	NonDamagingVariant_CDK12
CDK12_Variant_Status	DamagingVariant_CDK12
CDK12_Variant_Status	NA
CDK4_Variant_Status	WT_CDK4
CDK4_Variant_Status	NonDamagingVariant_CDK4
CDK4_Variant_Status	DamagingVariant_CDK4
CDKN1A_Variant_Status	WT_CDKN1A
CDKN1A_Variant_Status	NonDamagingVariant_CDKN1A
CDKN1A_Variant_Status	DamagingVariant_CDKN1A
CDKN1B_Variant_Status	WT_CDKN1B
CDKN1B_Variant_Status	DamagingVariant_CDKN1B
CDKN1B_Variant_Status	NonDamagingVariant_CDKN1B
CDKN2A_Variant_Status	WT_CDKN2A
CDKN2A_Variant_Status	DamagingVariant_CDKN2A
CDKN2A_Variant_Status	NonDamagingVariant_CDKN2A
CDKN2A_Variant_Status	NA
CDKN2C_Variant_Status	WT_CDKN2C
CDKN2C_Variant_Status	NonDamagingVariant_CDKN2C
CDKN2C_Variant_Status	DamagingVariant_CDKN2C
CEBPA_Variant_Status	WT_CEBPA
CEBPA_Variant_Status	NonDamagingVariant_CEBPA
CEBPA_Variant_Status	NA
CHD3_Variant_Status	WT_CHD3
CHD3_Variant_Status	NonDamagingVariant_CHD3
CHD3_Variant_Status	DamagingVariant_CHD3
CHD3_Variant_Status	NA
CHD4_Variant_Status	WT_CHD4
CHD4_Variant_Status	NonDamagingVariant_CHD4
CHD4_Variant_Status	DamagingVariant_CHD4
CHD4_Variant_Status	NA
CHD8_Variant_Status	WT_CHD8
CHD8_Variant_Status	NonDamagingVariant_CHD8
CHD8_Variant_Status	DamagingVariant_CHD8
CHD8_Variant_Status	NA
CHEK2_Variant_Status	WT_CHEK2
CHEK2_Variant_Status	NonDamagingVariant_CHEK2
CHEK2_Variant_Status	DamagingVariant_CHEK2
CHEK2_Variant_Status	NA
CIC_Variant_Status	WT_CIC
CIC_Variant_Status	NonDamagingVariant_CIC
CIC_Variant_Status	NA
CIC_Variant_Status	DamagingVariant_CIC
CNBD1_Variant_Status	WT_CNBD1
CNBD1_Variant_Status	NonDamagingVariant_CNBD1
CNBD1_Variant_Status	DamagingVariant_CNBD1
COL5A1_Variant_Status	WT_COL5A1
COL5A1_Variant_Status	NonDamagingVariant_COL5A1
COL5A1_Variant_Status	DamagingVariant_COL5A1
COL5A1_Variant_Status	NA
CREB3L3_Variant_Status	WT_CREB3L3
CREB3L3_Variant_Status	NonDamagingVariant_CREB3L3
CREB3L3_Variant_Status	DamagingVariant_CREB3L3
CREB3L3_Variant_Status	NA
CREBBP_Variant_Status	WT_CREBBP
CREBBP_Variant_Status	NonDamagingVariant_CREBBP
CREBBP_Variant_Status	DamagingVariant_CREBBP
CREBBP_Variant_Status	NA
CSDE1_Variant_Status	WT_CSDE1
CSDE1_Variant_Status	NonDamagingVariant_CSDE1
CSDE1_Variant_Status	DamagingVariant_CSDE1
CSDE1_Variant_Status	NA
CTCF_Variant_Status	WT_CTCF
CTCF_Variant_Status	NonDamagingVariant_CTCF
CTCF_Variant_Status	DamagingVariant_CTCF
CTCF_Variant_Status	NA
CTNNB1_Variant_Status	WT_CTNNB1
CTNNB1_Variant_Status	DamagingVariant_CTNNB1
CTNNB1_Variant_Status	NonDamagingVariant_CTNNB1
CTNNB1_Variant_Status	NA
CTNND1_Variant_Status	WT_CTNND1
CTNND1_Variant_Status	NonDamagingVariant_CTNND1
CTNND1_Variant_Status	DamagingVariant_CTNND1
CTNND1_Variant_Status	NA
CUL1_Variant_Status	WT_CUL1
CUL1_Variant_Status	NonDamagingVariant_CUL1
CUL1_Variant_Status	DamagingVariant_CUL1
CUL1_Variant_Status	NA
CUL3_Variant_Status	WT_CUL3
CUL3_Variant_Status	NonDamagingVariant_CUL3
CUL3_Variant_Status	DamagingVariant_CUL3
CUL3_Variant_Status	NA
CYLD_Variant_Status	WT_CYLD
CYLD_Variant_Status	NonDamagingVariant_CYLD
CYLD_Variant_Status	DamagingVariant_CYLD
CYLD_Variant_Status	NA
DACH1_Variant_Status	WT_DACH1
DACH1_Variant_Status	NonDamagingVariant_DACH1
DACH1_Variant_Status	DamagingVariant_DACH1
DACH1_Variant_Status	NA
DAZAP1_Variant_Status	WT_DAZAP1
DAZAP1_Variant_Status	NonDamagingVariant_DAZAP1
DAZAP1_Variant_Status	DamagingVariant_DAZAP1
DAZAP1_Variant_Status	NA
DDX3X_Variant_Status	WT_DDX3X
DDX3X_Variant_Status	DamagingVariant_DDX3X
DDX3X_Variant_Status	NonDamagingVariant_DDX3X
DHX9_Variant_Status	WT_DHX9
DHX9_Variant_Status	NonDamagingVariant_DHX9
DHX9_Variant_Status	DamagingVariant_DHX9
DHX9_Variant_Status	NA
DIAPH2_Variant_Status	WT_DIAPH2
DIAPH2_Variant_Status	NonDamagingVariant_DIAPH2
DIAPH2_Variant_Status	DamagingVariant_DIAPH2
DIAPH2_Variant_Status	NA
DICER1_Variant_Status	WT_DICER1
DICER1_Variant_Status	DamagingVariant_DICER1
DICER1_Variant_Status	NonDamagingVariant_DICER1
DICER1_Variant_Status	NA
DMD_Variant_Status	WT_DMD
DMD_Variant_Status	NonDamagingVariant_DMD
DMD_Variant_Status	DamagingVariant_DMD
DMD_Variant_Status	NA
DNMT3A_Variant_Status	WT_DNMT3A
DNMT3A_Variant_Status	NonDamagingVariant_DNMT3A
DNMT3A_Variant_Status	DamagingVariant_DNMT3A
DNMT3A_Variant_Status	NA
EEF1A1_Variant_Status	WT_EEF1A1
EEF1A1_Variant_Status	DamagingVariant_EEF1A1
EEF1A1_Variant_Status	NonDamagingVariant_EEF1A1
EEF2_Variant_Status	WT_EEF2
EEF2_Variant_Status	NonDamagingVariant_EEF2
EEF2_Variant_Status	DamagingVariant_EEF2
EEF2_Variant_Status	NA
EGFR_Variant_Status	WT_EGFR
EGFR_Variant_Status	NonDamagingVariant_EGFR
EGFR_Variant_Status	DamagingVariant_EGFR
EGFR_Variant_Status	NA
EGR3_Variant_Status	WT_EGR3
EGR3_Variant_Status	NonDamagingVariant_EGR3
EGR3_Variant_Status	DamagingVariant_EGR3
EIF1AX_Variant_Status	WT_EIF1AX
EIF1AX_Variant_Status	NonDamagingVariant_EIF1AX
EIF1AX_Variant_Status	DamagingVariant_EIF1AX
ELF3_Variant_Status	WT_ELF3
ELF3_Variant_Status	DamagingVariant_ELF3
ELF3_Variant_Status	NonDamagingVariant_ELF3
ELF3_Variant_Status	NA
EP300_Variant_Status	WT_EP300
EP300_Variant_Status	NonDamagingVariant_EP300
EP300_Variant_Status	DamagingVariant_EP300
EP300_Variant_Status	NA
EPAS1_Variant_Status	WT_EPAS1
EPAS1_Variant_Status	NonDamagingVariant_EPAS1
EPAS1_Variant_Status	DamagingVariant_EPAS1
EPHA2_Variant_Status	WT_EPHA2
EPHA2_Variant_Status	NonDamagingVariant_EPHA2
EPHA2_Variant_Status	DamagingVariant_EPHA2
EPHA2_Variant_Status	NA
EPHA3_Variant_Status	WT_EPHA3
EPHA3_Variant_Status	NonDamagingVariant_EPHA3
EPHA3_Variant_Status	DamagingVariant_EPHA3
EPHA3_Variant_Status	NA
ERBB2_Variant_Status	WT_ERBB2
ERBB2_Variant_Status	NonDamagingVariant_ERBB2
ERBB2_Variant_Status	DamagingVariant_ERBB2
ERBB2_Variant_Status	NA
ERBB3_Variant_Status	WT_ERBB3
ERBB3_Variant_Status	NonDamagingVariant_ERBB3
ERBB3_Variant_Status	DamagingVariant_ERBB3
ERBB3_Variant_Status	NA
ERBB4_Variant_Status	WT_ERBB4
ERBB4_Variant_Status	NonDamagingVariant_ERBB4
ERBB4_Variant_Status	DamagingVariant_ERBB4
ERBB4_Variant_Status	NA
ERCC2_Variant_Status	WT_ERCC2
ERCC2_Variant_Status	NonDamagingVariant_ERCC2
ERCC2_Variant_Status	DamagingVariant_ERCC2
ESR1_Variant_Status	WT_ESR1
ESR1_Variant_Status	NonDamagingVariant_ESR1
ESR1_Variant_Status	DamagingVariant_ESR1
EZH2_Variant_Status	WT_EZH2
EZH2_Variant_Status	NonDamagingVariant_EZH2
EZH2_Variant_Status	NA
EZH2_Variant_Status	DamagingVariant_EZH2
FAM46D_Variant_Status	WT_FAM46D
FAM46D_Variant_Status	NonDamagingVariant_FAM46D
FAM46D_Variant_Status	NA
FAM46D_Variant_Status	DamagingVariant_FAM46D
FAT1_Variant_Status	WT_FAT1
FAT1_Variant_Status	DamagingVariant_FAT1
FAT1_Variant_Status	NonDamagingVariant_FAT1
FAT1_Variant_Status	NA
FBXW7_Variant_Status	WT_FBXW7
FBXW7_Variant_Status	DamagingVariant_FBXW7
FBXW7_Variant_Status	NonDamagingVariant_FBXW7
FBXW7_Variant_Status	NA
FGFR1_Variant_Status	WT_FGFR1
FGFR1_Variant_Status	NonDamagingVariant_FGFR1
FGFR1_Variant_Status	DamagingVariant_FGFR1
FGFR2_Variant_Status	WT_FGFR2
FGFR2_Variant_Status	NonDamagingVariant_FGFR2
FGFR2_Variant_Status	DamagingVariant_FGFR2
FGFR2_Variant_Status	NA
FGFR3_Variant_Status	WT_FGFR3
FGFR3_Variant_Status	NonDamagingVariant_FGFR3
FGFR3_Variant_Status	DamagingVariant_FGFR3
FGFR3_Variant_Status	NA
FLNA_Variant_Status	WT_FLNA
FLNA_Variant_Status	DamagingVariant_FLNA
FLNA_Variant_Status	NonDamagingVariant_FLNA
FLNA_Variant_Status	NA
FLT3_Variant_Status	WT_FLT3
FLT3_Variant_Status	NonDamagingVariant_FLT3
FLT3_Variant_Status	DamagingVariant_FLT3
FLT3_Variant_Status	NA
FOXA1_Variant_Status	WT_FOXA1
FOXA1_Variant_Status	NonDamagingVariant_FOXA1
FOXA1_Variant_Status	DamagingVariant_FOXA1
FOXA2_Variant_Status	WT_FOXA2
FOXA2_Variant_Status	DamagingVariant_FOXA2
FOXA2_Variant_Status	NonDamagingVariant_FOXA2
FOXA2_Variant_Status	NA
FOXQ1_Variant_Status	WT_FOXQ1
FOXQ1_Variant_Status	NonDamagingVariant_FOXQ1
FOXQ1_Variant_Status	DamagingVariant_FOXQ1
FUBP1_Variant_Status	WT_FUBP1
FUBP1_Variant_Status	NonDamagingVariant_FUBP1
FUBP1_Variant_Status	DamagingVariant_FUBP1
GABRA6_Variant_Status	WT_GABRA6
GABRA6_Variant_Status	NonDamagingVariant_GABRA6
GABRA6_Variant_Status	DamagingVariant_GABRA6
GABRA6_Variant_Status	NA
GATA3_Variant_Status	WT_GATA3
GATA3_Variant_Status	DamagingVariant_GATA3
GATA3_Variant_Status	NonDamagingVariant_GATA3
GNA11_Variant_Status	WT_GNA11
GNA11_Variant_Status	NonDamagingVariant_GNA11
GNA11_Variant_Status	DamagingVariant_GNA11
GNA13_Variant_Status	WT_GNA13
GNA13_Variant_Status	DamagingVariant_GNA13
GNA13_Variant_Status	NonDamagingVariant_GNA13
GNA13_Variant_Status	NA
GNAQ_Variant_Status	WT_GNAQ
GNAQ_Variant_Status	NonDamagingVariant_GNAQ
GNAQ_Variant_Status	DamagingVariant_GNAQ
GNAS_Variant_Status	WT_GNAS
GNAS_Variant_Status	NA
GNAS_Variant_Status	NonDamagingVariant_GNAS
GNAS_Variant_Status	DamagingVariant_GNAS
GPS2_Variant_Status	WT_GPS2
GPS2_Variant_Status	DamagingVariant_GPS2
GPS2_Variant_Status	NonDamagingVariant_GPS2
GPS2_Variant_Status	NA
GRIN2D_Variant_Status	WT_GRIN2D
GRIN2D_Variant_Status	NonDamagingVariant_GRIN2D
GRIN2D_Variant_Status	DamagingVariant_GRIN2D
GRIN2D_Variant_Status	NA
GTF2I_Variant_Status	WT_GTF2I
GTF2I_Variant_Status	NonDamagingVariant_GTF2I
GTF2I_Variant_Status	DamagingVariant_GTF2I
GTF2I_Variant_Status	NA
H3F3A_Variant_Status	WT_H3F3A
H3F3A_Variant_Status	NonDamagingVariant_H3F3A
H3F3A_Variant_Status	DamagingVariant_H3F3A
H3F3C_Variant_Status	WT_H3F3C
H3F3C_Variant_Status	NonDamagingVariant_H3F3C
H3F3C_Variant_Status	DamagingVariant_H3F3C
HGF_Variant_Status	WT_HGF
HGF_Variant_Status	NonDamagingVariant_HGF
HGF_Variant_Status	DamagingVariant_HGF
HGF_Variant_Status	NA
HIST1H1C_Variant_Status	WT_HIST1H1C
HIST1H1C_Variant_Status	NonDamagingVariant_HIST1H1C
HIST1H1C_Variant_Status	NA
HIST1H1C_Variant_Status	DamagingVariant_HIST1H1C
HIST1H1E_Variant_Status	WT_HIST1H1E
HIST1H1E_Variant_Status	NonDamagingVariant_HIST1H1E
HIST1H1E_Variant_Status	DamagingVariant_HIST1H1E
HIST1H1E_Variant_Status	NA
HLA-A_Variant_Status	WT_HLA-A
HLA-A_Variant_Status	NonDamagingVariant_HLA-A
HLA-A_Variant_Status	DamagingVariant_HLA-A
HLA-A_Variant_Status	NA
HLA-B_Variant_Status	WT_HLA-B
HLA-B_Variant_Status	NonDamagingVariant_HLA-B
HLA-B_Variant_Status	DamagingVariant_HLA-B
HLA-B_Variant_Status	NA
HUWE1_Variant_Status	WT_HUWE1
HUWE1_Variant_Status	NonDamagingVariant_HUWE1
HUWE1_Variant_Status	DamagingVariant_HUWE1
HUWE1_Variant_Status	NA
IDH1_Variant_Status	WT_IDH1
IDH1_Variant_Status	DamagingVariant_IDH1
IDH1_Variant_Status	NonDamagingVariant_IDH1
IDH2_Variant_Status	WT_IDH2
IDH2_Variant_Status	NonDamagingVariant_IDH2
IDH2_Variant_Status	DamagingVariant_IDH2
IDH2_Variant_Status	NA
IL6ST_Variant_Status	WT_IL6ST
IL6ST_Variant_Status	DamagingVariant_IL6ST
IL6ST_Variant_Status	NonDamagingVariant_IL6ST
IL7R_Variant_Status	WT_IL7R
IL7R_Variant_Status	NonDamagingVariant_IL7R
IL7R_Variant_Status	DamagingVariant_IL7R
INPPL1_Variant_Status	WT_INPPL1
INPPL1_Variant_Status	NonDamagingVariant_INPPL1
INPPL1_Variant_Status	DamagingVariant_INPPL1
INPPL1_Variant_Status	NA
IRF2_Variant_Status	WT_IRF2
IRF2_Variant_Status	NonDamagingVariant_IRF2
IRF2_Variant_Status	DamagingVariant_IRF2
IRF2_Variant_Status	NA
IRF6_Variant_Status	WT_IRF6
IRF6_Variant_Status	DamagingVariant_IRF6
IRF6_Variant_Status	NonDamagingVariant_IRF6
IRF6_Variant_Status	NA
JAK1_Variant_Status	WT_JAK1
JAK1_Variant_Status	NonDamagingVariant_JAK1
JAK1_Variant_Status	DamagingVariant_JAK1
JAK1_Variant_Status	NA
JAK2_Variant_Status	WT_JAK2
JAK2_Variant_Status	DamagingVariant_JAK2
JAK2_Variant_Status	NonDamagingVariant_JAK2
JAK2_Variant_Status	NA
JAK3_Variant_Status	WT_JAK3
JAK3_Variant_Status	NonDamagingVariant_JAK3
JAK3_Variant_Status	DamagingVariant_JAK3
JAK3_Variant_Status	NA
KANSL1_Variant_Status	WT_KANSL1
KANSL1_Variant_Status	NonDamagingVariant_KANSL1
KANSL1_Variant_Status	DamagingVariant_KANSL1
KANSL1_Variant_Status	NA
KDM5C_Variant_Status	WT_KDM5C
KDM5C_Variant_Status	DamagingVariant_KDM5C
KDM5C_Variant_Status	NonDamagingVariant_KDM5C
KDM5C_Variant_Status	NA
KDM6A_Variant_Status	WT_KDM6A
KDM6A_Variant_Status	DamagingVariant_KDM6A
KDM6A_Variant_Status	NonDamagingVariant_KDM6A
KDM6A_Variant_Status	NA
KEAP1_Variant_Status	WT_KEAP1
KEAP1_Variant_Status	NonDamagingVariant_KEAP1
KEAP1_Variant_Status	DamagingVariant_KEAP1
KEAP1_Variant_Status	NA
KEL_Variant_Status	WT_KEL
KEL_Variant_Status	NonDamagingVariant_KEL
KEL_Variant_Status	DamagingVariant_KEL
KIF1A_Variant_Status	WT_KIF1A
KIF1A_Variant_Status	NonDamagingVariant_KIF1A
KIF1A_Variant_Status	DamagingVariant_KIF1A
KIF1A_Variant_Status	NA
KIT_Variant_Status	WT_KIT
KIT_Variant_Status	NonDamagingVariant_KIT
KIT_Variant_Status	DamagingVariant_KIT
KIT_Variant_Status	NA
KLF5_Variant_Status	WT_KLF5
KLF5_Variant_Status	NonDamagingVariant_KLF5
KLF5_Variant_Status	DamagingVariant_KLF5
KMT2A_Variant_Status	WT_KMT2A
KMT2A_Variant_Status	DamagingVariant_KMT2A
KMT2A_Variant_Status	NA
KMT2A_Variant_Status	NonDamagingVariant_KMT2A
KMT2B_Variant_Status	WT_KMT2B
KMT2B_Variant_Status	NonDamagingVariant_KMT2B
KMT2B_Variant_Status	DamagingVariant_KMT2B
KMT2B_Variant_Status	NA
KMT2C_Variant_Status	WT_KMT2C
KMT2C_Variant_Status	NonDamagingVariant_KMT2C
KMT2C_Variant_Status	DamagingVariant_KMT2C
KMT2C_Variant_Status	NA
KMT2D_Variant_Status	WT_KMT2D
KMT2D_Variant_Status	NonDamagingVariant_KMT2D
KMT2D_Variant_Status	DamagingVariant_KMT2D
KMT2D_Variant_Status	NA
KRAS_Variant_Status	WT_KRAS
KRAS_Variant_Status	NonDamagingVariant_KRAS
KRAS_Variant_Status	DamagingVariant_KRAS
KRT222_Variant_Status	WT_KRT222
KRT222_Variant_Status	NonDamagingVariant_KRT222
KRT222_Variant_Status	DamagingVariant_KRT222
LATS1_Variant_Status	WT_LATS1
LATS1_Variant_Status	NonDamagingVariant_LATS1
LATS1_Variant_Status	NA
LATS1_Variant_Status	DamagingVariant_LATS1
LATS2_Variant_Status	WT_LATS2
LATS2_Variant_Status	NonDamagingVariant_LATS2
LATS2_Variant_Status	DamagingVariant_LATS2
LATS2_Variant_Status	NA
LEMD2_Variant_Status	WT_LEMD2
LEMD2_Variant_Status	DamagingVariant_LEMD2
LEMD2_Variant_Status	NonDamagingVariant_LEMD2
LZTR1_Variant_Status	WT_LZTR1
LZTR1_Variant_Status	DamagingVariant_LZTR1
LZTR1_Variant_Status	NonDamagingVariant_LZTR1
LZTR1_Variant_Status	NA
MACF1_Variant_Status	WT_MACF1
MACF1_Variant_Status	NonDamagingVariant_MACF1
MACF1_Variant_Status	DamagingVariant_MACF1
MACF1_Variant_Status	NA
MAP2K1_Variant_Status	WT_MAP2K1
MAP2K1_Variant_Status	NonDamagingVariant_MAP2K1
MAP2K1_Variant_Status	DamagingVariant_MAP2K1
MAP2K1_Variant_Status	NA
MAP2K4_Variant_Status	WT_MAP2K4
MAP2K4_Variant_Status	NonDamagingVariant_MAP2K4
MAP2K4_Variant_Status	DamagingVariant_MAP2K4
MAP2K4_Variant_Status	NA
MAP3K1_Variant_Status	WT_MAP3K1
MAP3K1_Variant_Status	NonDamagingVariant_MAP3K1
MAP3K1_Variant_Status	DamagingVariant_MAP3K1
MAP3K1_Variant_Status	NA
MAP3K4_Variant_Status	WT_MAP3K4
MAP3K4_Variant_Status	NonDamagingVariant_MAP3K4
MAP3K4_Variant_Status	DamagingVariant_MAP3K4
MAP3K4_Variant_Status	NA
MAPK1_Variant_Status	WT_MAPK1
MAPK1_Variant_Status	NonDamagingVariant_MAPK1
MAPK1_Variant_Status	DamagingVariant_MAPK1
MAX_Variant_Status	WT_MAX
MAX_Variant_Status	NonDamagingVariant_MAX
MAX_Variant_Status	DamagingVariant_MAX
MECOM_Variant_Status	WT_MECOM
MECOM_Variant_Status	NonDamagingVariant_MECOM
MECOM_Variant_Status	DamagingVariant_MECOM
MECOM_Variant_Status	NA
MED12_Variant_Status	WT_MED12
MED12_Variant_Status	NonDamagingVariant_MED12
MED12_Variant_Status	DamagingVariant_MED12
MED12_Variant_Status	NA
MEN1_Variant_Status	WT_MEN1
MEN1_Variant_Status	DamagingVariant_MEN1
MEN1_Variant_Status	NonDamagingVariant_MEN1
MEN1_Variant_Status	NA
MET_Variant_Status	WT_MET
MET_Variant_Status	NonDamagingVariant_MET
MET_Variant_Status	DamagingVariant_MET
MET_Variant_Status	NA
MGA_Variant_Status	WT_MGA
MGA_Variant_Status	DamagingVariant_MGA
MGA_Variant_Status	NonDamagingVariant_MGA
MGA_Variant_Status	NA
MGMT_Variant_Status	WT_MGMT
MGMT_Variant_Status	NonDamagingVariant_MGMT
MGMT_Variant_Status	DamagingVariant_MGMT
MLH1_Variant_Status	WT_MLH1
MLH1_Variant_Status	DamagingVariant_MLH1
MLH1_Variant_Status	NonDamagingVariant_MLH1
MLH1_Variant_Status	NA
MSH2_Variant_Status	WT_MSH2
MSH2_Variant_Status	NonDamagingVariant_MSH2
MSH2_Variant_Status	DamagingVariant_MSH2
MSH2_Variant_Status	NA
MSH3_Variant_Status	WT_MSH3
MSH3_Variant_Status	NonDamagingVariant_MSH3
MSH3_Variant_Status	DamagingVariant_MSH3
MSH3_Variant_Status	NA
MSH6_Variant_Status	WT_MSH6
MSH6_Variant_Status	NonDamagingVariant_MSH6
MSH6_Variant_Status	DamagingVariant_MSH6
MSH6_Variant_Status	NA
MTOR_Variant_Status	WT_MTOR
MTOR_Variant_Status	NonDamagingVariant_MTOR
MTOR_Variant_Status	DamagingVariant_MTOR
MTOR_Variant_Status	NA
MUC6_Variant_Status	WT_MUC6
MUC6_Variant_Status	NonDamagingVariant_MUC6
MUC6_Variant_Status	DamagingVariant_MUC6
MUC6_Variant_Status	NA
MYC_Variant_Status	WT_MYC
MYC_Variant_Status	NonDamagingVariant_MYC
MYC_Variant_Status	NA
MYCN_Variant_Status	WT_MYCN
MYCN_Variant_Status	NonDamagingVariant_MYCN
MYCN_Variant_Status	DamagingVariant_MYCN
MYCN_Variant_Status	NA
MYD88_Variant_Status	WT_MYD88
MYD88_Variant_Status	NonDamagingVariant_MYD88
MYD88_Variant_Status	DamagingVariant_MYD88
MYH9_Variant_Status	WT_MYH9
MYH9_Variant_Status	NonDamagingVariant_MYH9
MYH9_Variant_Status	DamagingVariant_MYH9
MYH9_Variant_Status	NA
NCOR1_Variant_Status	WT_NCOR1
NCOR1_Variant_Status	NonDamagingVariant_NCOR1
NCOR1_Variant_Status	DamagingVariant_NCOR1
NCOR1_Variant_Status	NA
NF1_Variant_Status	WT_NF1
NF1_Variant_Status	DamagingVariant_NF1
NF1_Variant_Status	NonDamagingVariant_NF1
NF1_Variant_Status	NA
NF2_Variant_Status	WT_NF2
NF2_Variant_Status	DamagingVariant_NF2
NF2_Variant_Status	NonDamagingVariant_NF2
NF2_Variant_Status	NA
NFE2L2_Variant_Status	WT_NFE2L2
NFE2L2_Variant_Status	NonDamagingVariant_NFE2L2
NFE2L2_Variant_Status	DamagingVariant_NFE2L2
NFE2L2_Variant_Status	NA
NIPBL_Variant_Status	WT_NIPBL
NIPBL_Variant_Status	NonDamagingVariant_NIPBL
NIPBL_Variant_Status	DamagingVariant_NIPBL
NIPBL_Variant_Status	NA
NOTCH1_Variant_Status	NonDamagingVariant_NOTCH1
NOTCH1_Variant_Status	WT_NOTCH1
NOTCH1_Variant_Status	DamagingVariant_NOTCH1
NOTCH1_Variant_Status	NA
NOTCH2_Variant_Status	WT_NOTCH2
NOTCH2_Variant_Status	NonDamagingVariant_NOTCH2
NOTCH2_Variant_Status	DamagingVariant_NOTCH2
NOTCH2_Variant_Status	NA
NPM1_Variant_Status	WT_NPM1
NPM1_Variant_Status	NonDamagingVariant_NPM1
NPM1_Variant_Status	DamagingVariant_NPM1
NRAS_Variant_Status	WT_NRAS
NRAS_Variant_Status	NonDamagingVariant_NRAS
NRAS_Variant_Status	DamagingVariant_NRAS
NSD1_Variant_Status	WT_NSD1
NSD1_Variant_Status	NonDamagingVariant_NSD1
NSD1_Variant_Status	DamagingVariant_NSD1
NSD1_Variant_Status	NA
NUP133_Variant_Status	WT_NUP133
NUP133_Variant_Status	NonDamagingVariant_NUP133
NUP133_Variant_Status	DamagingVariant_NUP133
NUP133_Variant_Status	NA
NUP93_Variant_Status	WT_NUP93
NUP93_Variant_Status	NonDamagingVariant_NUP93
NUP93_Variant_Status	DamagingVariant_NUP93
NUP93_Variant_Status	NA
PAX5_Variant_Status	WT_PAX5
PAX5_Variant_Status	NonDamagingVariant_PAX5
PAX5_Variant_Status	DamagingVariant_PAX5
PAX5_Variant_Status	NA
PBRM1_Variant_Status	WT_PBRM1
PBRM1_Variant_Status	NonDamagingVariant_PBRM1
PBRM1_Variant_Status	DamagingVariant_PBRM1
PBRM1_Variant_Status	NA
PCBP1_Variant_Status	WT_PCBP1
PCBP1_Variant_Status	NonDamagingVariant_PCBP1
PCBP1_Variant_Status	DamagingVariant_PCBP1
PCBP1_Variant_Status	NA
PDGFRA_Variant_Status	WT_PDGFRA
PDGFRA_Variant_Status	NonDamagingVariant_PDGFRA
PDGFRA_Variant_Status	DamagingVariant_PDGFRA
PDGFRA_Variant_Status	NA
PDS5B_Variant_Status	WT_PDS5B
PDS5B_Variant_Status	NonDamagingVariant_PDS5B
PDS5B_Variant_Status	DamagingVariant_PDS5B
PDS5B_Variant_Status	NA
PGR_Variant_Status	WT_PGR
PGR_Variant_Status	NonDamagingVariant_PGR
PGR_Variant_Status	DamagingVariant_PGR
PGR_Variant_Status	NA
PHF6_Variant_Status	WT_PHF6
PHF6_Variant_Status	DamagingVariant_PHF6
PHF6_Variant_Status	NonDamagingVariant_PHF6
PIK3CA_Variant_Status	WT_PIK3CA
PIK3CA_Variant_Status	NonDamagingVariant_PIK3CA
PIK3CA_Variant_Status	DamagingVariant_PIK3CA
PIK3CA_Variant_Status	NA
PIK3CB_Variant_Status	WT_PIK3CB
PIK3CB_Variant_Status	NonDamagingVariant_PIK3CB
PIK3CB_Variant_Status	DamagingVariant_PIK3CB
PIK3CB_Variant_Status	NA
PIK3CG_Variant_Status	WT_PIK3CG
PIK3CG_Variant_Status	NonDamagingVariant_PIK3CG
PIK3CG_Variant_Status	DamagingVariant_PIK3CG
PIK3CG_Variant_Status	NA
PIK3R1_Variant_Status	DamagingVariant_PIK3R1
PIK3R1_Variant_Status	WT_PIK3R1
PIK3R1_Variant_Status	NonDamagingVariant_PIK3R1
PIK3R1_Variant_Status	NA
PIK3R2_Variant_Status	WT_PIK3R2
PIK3R2_Variant_Status	NonDamagingVariant_PIK3R2
PIK3R2_Variant_Status	DamagingVariant_PIK3R2
PIM1_Variant_Status	WT_PIM1
PIM1_Variant_Status	NA
PIM1_Variant_Status	NonDamagingVariant_PIM1
PIM1_Variant_Status	DamagingVariant_PIM1
PLCB4_Variant_Status	WT_PLCB4
PLCB4_Variant_Status	NonDamagingVariant_PLCB4
PLCB4_Variant_Status	DamagingVariant_PLCB4
PLCB4_Variant_Status	NA
PLCG1_Variant_Status	WT_PLCG1
PLCG1_Variant_Status	NonDamagingVariant_PLCG1
PLCG1_Variant_Status	DamagingVariant_PLCG1
PLCG1_Variant_Status	NA
PLXNB2_Variant_Status	NonDamagingVariant_PLXNB2
PLXNB2_Variant_Status	WT_PLXNB2
PLXNB2_Variant_Status	DamagingVariant_PLXNB2
PLXNB2_Variant_Status	NA
PMS1_Variant_Status	WT_PMS1
PMS1_Variant_Status	NonDamagingVariant_PMS1
PMS1_Variant_Status	DamagingVariant_PMS1
PMS1_Variant_Status	NA
PMS2_Variant_Status	WT_PMS2
PMS2_Variant_Status	NonDamagingVariant_PMS2
PMS2_Variant_Status	DamagingVariant_PMS2
POLE_Variant_Status	WT_POLE
POLE_Variant_Status	NonDamagingVariant_POLE
POLE_Variant_Status	DamagingVariant_POLE
POLE_Variant_Status	NA
POLQ_Variant_Status	WT_POLQ
POLQ_Variant_Status	DamagingVariant_POLQ
POLQ_Variant_Status	NonDamagingVariant_POLQ
POLQ_Variant_Status	NA
POLRMT_Variant_Status	WT_POLRMT
POLRMT_Variant_Status	DamagingVariant_POLRMT
POLRMT_Variant_Status	NonDamagingVariant_POLRMT
POLRMT_Variant_Status	NA
PPM1D_Variant_Status	WT_PPM1D
PPM1D_Variant_Status	DamagingVariant_PPM1D
PPM1D_Variant_Status	NonDamagingVariant_PPM1D
PPP2R1A_Variant_Status	NonDamagingVariant_PPP2R1A
PPP2R1A_Variant_Status	WT_PPP2R1A
PPP2R1A_Variant_Status	DamagingVariant_PPP2R1A
PPP6C_Variant_Status	WT_PPP6C
PPP6C_Variant_Status	DamagingVariant_PPP6C
PPP6C_Variant_Status	NonDamagingVariant_PPP6C
PRKAR1A_Variant_Status	WT_PRKAR1A
PRKAR1A_Variant_Status	DamagingVariant_PRKAR1A
PRKAR1A_Variant_Status	NonDamagingVariant_PRKAR1A
PRKAR1A_Variant_Status	NA
PSIP1_Variant_Status	WT_PSIP1
PSIP1_Variant_Status	DamagingVariant_PSIP1
PSIP1_Variant_Status	NonDamagingVariant_PSIP1
PSIP1_Variant_Status	NA
PTCH1_Variant_Status	WT_PTCH1
PTCH1_Variant_Status	NonDamagingVariant_PTCH1
PTCH1_Variant_Status	DamagingVariant_PTCH1
PTCH1_Variant_Status	NA
PTEN_Variant_Status	WT_PTEN
PTEN_Variant_Status	DamagingVariant_PTEN
PTEN_Variant_Status	NonDamagingVariant_PTEN
PTEN_Variant_Status	NA
PTMA_Variant_Status	WT_PTMA
PTMA_Variant_Status	DamagingVariant_PTMA
PTMA_Variant_Status	NonDamagingVariant_PTMA
PTMA_Variant_Status	NA
PTPDC1_Variant_Status	WT_PTPDC1
PTPDC1_Variant_Status	NonDamagingVariant_PTPDC1
PTPDC1_Variant_Status	DamagingVariant_PTPDC1
PTPDC1_Variant_Status	NA
PTPN11_Variant_Status	WT_PTPN11
PTPN11_Variant_Status	NonDamagingVariant_PTPN11
PTPN11_Variant_Status	DamagingVariant_PTPN11
PTPRC_Variant_Status	WT_PTPRC
PTPRC_Variant_Status	NonDamagingVariant_PTPRC
PTPRC_Variant_Status	DamagingVariant_PTPRC
PTPRC_Variant_Status	NA
PTPRD_Variant_Status	WT_PTPRD
PTPRD_Variant_Status	DamagingVariant_PTPRD
PTPRD_Variant_Status	NonDamagingVariant_PTPRD
PTPRD_Variant_Status	NA
RAD21_Variant_Status	WT_RAD21
RAD21_Variant_Status	NonDamagingVariant_RAD21
RAD21_Variant_Status	DamagingVariant_RAD21
RAF1_Variant_Status	WT_RAF1
RAF1_Variant_Status	NonDamagingVariant_RAF1
RAF1_Variant_Status	NA
RAF1_Variant_Status	DamagingVariant_RAF1
RARA_Variant_Status	WT_RARA
RARA_Variant_Status	NonDamagingVariant_RARA
RARA_Variant_Status	DamagingVariant_RARA
RASA1_Variant_Status	WT_RASA1
RASA1_Variant_Status	NonDamagingVariant_RASA1
RASA1_Variant_Status	DamagingVariant_RASA1
RASA1_Variant_Status	NA
RB1_Variant_Status	WT_RB1
RB1_Variant_Status	NonDamagingVariant_RB1
RB1_Variant_Status	DamagingVariant_RB1
RB1_Variant_Status	NA
RBM10_Variant_Status	WT_RBM10
RBM10_Variant_Status	NonDamagingVariant_RBM10
RBM10_Variant_Status	DamagingVariant_RBM10
RET_Variant_Status	WT_RET
RET_Variant_Status	NonDamagingVariant_RET
RET_Variant_Status	NA
RET_Variant_Status	DamagingVariant_RET
RFC1_Variant_Status	WT_RFC1
RFC1_Variant_Status	NonDamagingVariant_RFC1
RFC1_Variant_Status	DamagingVariant_RFC1
RFC1_Variant_Status	NA
RHEB_Variant_Status	WT_RHEB
RHEB_Variant_Status	NonDamagingVariant_RHEB
RHEB_Variant_Status	DamagingVariant_RHEB
RHOA_Variant_Status	WT_RHOA
RHOA_Variant_Status	NonDamagingVariant_RHOA
RHOA_Variant_Status	DamagingVariant_RHOA
RHOB_Variant_Status	WT_RHOB
RHOB_Variant_Status	NonDamagingVariant_RHOB
RHOB_Variant_Status	DamagingVariant_RHOB
RIT1_Variant_Status	WT_RIT1
RIT1_Variant_Status	DamagingVariant_RIT1
RIT1_Variant_Status	NonDamagingVariant_RIT1
RNF111_Variant_Status	WT_RNF111
RNF111_Variant_Status	NonDamagingVariant_RNF111
RNF111_Variant_Status	DamagingVariant_RNF111
RNF43_Variant_Status	WT_RNF43
RNF43_Variant_Status	NonDamagingVariant_RNF43
RNF43_Variant_Status	DamagingVariant_RNF43
RNF43_Variant_Status	NA
RPL22_Variant_Status	WT_RPL22
RPL22_Variant_Status	DamagingVariant_RPL22
RPL22_Variant_Status	NonDamagingVariant_RPL22
RPL22_Variant_Status	NA
RPL5_Variant_Status	WT_RPL5
RPL5_Variant_Status	DamagingVariant_RPL5
RPL5_Variant_Status	NonDamagingVariant_RPL5
RPL5_Variant_Status	NA
RPS6KA3_Variant_Status	WT_RPS6KA3
RPS6KA3_Variant_Status	DamagingVariant_RPS6KA3
RPS6KA3_Variant_Status	NonDamagingVariant_RPS6KA3
RPS6KA3_Variant_Status	NA
RQCD1_Variant_Status	WT_RQCD1
RQCD1_Variant_Status	NonDamagingVariant_RQCD1
RQCD1_Variant_Status	DamagingVariant_RQCD1
RQCD1_Variant_Status	NA
RUNX1_Variant_Status	WT_RUNX1
RUNX1_Variant_Status	NonDamagingVariant_RUNX1
RUNX1_Variant_Status	DamagingVariant_RUNX1
RUNX1_Variant_Status	NA
RXRA_Variant_Status	WT_RXRA
RXRA_Variant_Status	NonDamagingVariant_RXRA
RXRA_Variant_Status	DamagingVariant_RXRA
SCAF4_Variant_Status	WT_SCAF4
SCAF4_Variant_Status	NonDamagingVariant_SCAF4
SCAF4_Variant_Status	DamagingVariant_SCAF4
SCAF4_Variant_Status	NA
SETBP1_Variant_Status	WT_SETBP1
SETBP1_Variant_Status	NonDamagingVariant_SETBP1
SETBP1_Variant_Status	NA
SETBP1_Variant_Status	DamagingVariant_SETBP1
SETD2_Variant_Status	WT_SETD2
SETD2_Variant_Status	DamagingVariant_SETD2
SETD2_Variant_Status	NonDamagingVariant_SETD2
SETD2_Variant_Status	NA
SF1_Variant_Status	WT_SF1
SF1_Variant_Status	NonDamagingVariant_SF1
SF1_Variant_Status	DamagingVariant_SF1
SF1_Variant_Status	NA
SF3B1_Variant_Status	WT_SF3B1
SF3B1_Variant_Status	DamagingVariant_SF3B1
SF3B1_Variant_Status	NonDamagingVariant_SF3B1
SF3B1_Variant_Status	NA
SIN3A_Variant_Status	WT_SIN3A
SIN3A_Variant_Status	NonDamagingVariant_SIN3A
SIN3A_Variant_Status	DamagingVariant_SIN3A
SIN3A_Variant_Status	NA
SMAD2_Variant_Status	WT_SMAD2
SMAD2_Variant_Status	NonDamagingVariant_SMAD2
SMAD2_Variant_Status	DamagingVariant_SMAD2
SMAD2_Variant_Status	NA
SMAD4_Variant_Status	WT_SMAD4
SMAD4_Variant_Status	NonDamagingVariant_SMAD4
SMAD4_Variant_Status	DamagingVariant_SMAD4
SMAD4_Variant_Status	NA
SMARCA1_Variant_Status	WT_SMARCA1
SMARCA1_Variant_Status	NonDamagingVariant_SMARCA1
SMARCA1_Variant_Status	DamagingVariant_SMARCA1
SMARCA1_Variant_Status	NA
SMARCA4_Variant_Status	WT_SMARCA4
SMARCA4_Variant_Status	NonDamagingVariant_SMARCA4
SMARCA4_Variant_Status	DamagingVariant_SMARCA4
SMARCA4_Variant_Status	NA
SMARCB1_Variant_Status	WT_SMARCB1
SMARCB1_Variant_Status	DamagingVariant_SMARCB1
SMARCB1_Variant_Status	NonDamagingVariant_SMARCB1
SMARCB1_Variant_Status	NA
SMC1A_Variant_Status	WT_SMC1A
SMC1A_Variant_Status	NonDamagingVariant_SMC1A
SMC1A_Variant_Status	DamagingVariant_SMC1A
SMC3_Variant_Status	WT_SMC3
SMC3_Variant_Status	DamagingVariant_SMC3
SMC3_Variant_Status	NonDamagingVariant_SMC3
SMC3_Variant_Status	NA
SOS1_Variant_Status	WT_SOS1
SOS1_Variant_Status	NonDamagingVariant_SOS1
SOS1_Variant_Status	DamagingVariant_SOS1
SOX17_Variant_Status	WT_SOX17
SOX17_Variant_Status	NonDamagingVariant_SOX17
SOX17_Variant_Status	DamagingVariant_SOX17
SOX9_Variant_Status	WT_SOX9
SOX9_Variant_Status	NonDamagingVariant_SOX9
SOX9_Variant_Status	NA
SOX9_Variant_Status	DamagingVariant_SOX9
SPOP_Variant_Status	WT_SPOP
SPOP_Variant_Status	DamagingVariant_SPOP
SPOP_Variant_Status	NonDamagingVariant_SPOP
SPTA1_Variant_Status	NonDamagingVariant_SPTA1
SPTA1_Variant_Status	WT_SPTA1
SPTA1_Variant_Status	DamagingVariant_SPTA1
SPTA1_Variant_Status	NA
SPTAN1_Variant_Status	WT_SPTAN1
SPTAN1_Variant_Status	NonDamagingVariant_SPTAN1
SPTAN1_Variant_Status	DamagingVariant_SPTAN1
SPTAN1_Variant_Status	NA
SRSF2_Variant_Status	WT_SRSF2
SRSF2_Variant_Status	NonDamagingVariant_SRSF2
SRSF2_Variant_Status	DamagingVariant_SRSF2
STAG2_Variant_Status	WT_STAG2
STAG2_Variant_Status	DamagingVariant_STAG2
STAG2_Variant_Status	NonDamagingVariant_STAG2
STAG2_Variant_Status	NA
STK11_Variant_Status	WT_STK11
STK11_Variant_Status	NonDamagingVariant_STK11
STK11_Variant_Status	DamagingVariant_STK11
STK11_Variant_Status	NA
TAF1_Variant_Status	WT_TAF1
TAF1_Variant_Status	NonDamagingVariant_TAF1
TAF1_Variant_Status	DamagingVariant_TAF1
TAF1_Variant_Status	NA
TBL1XR1_Variant_Status	WT_TBL1XR1
TBL1XR1_Variant_Status	NonDamagingVariant_TBL1XR1
TBL1XR1_Variant_Status	NA
TBL1XR1_Variant_Status	DamagingVariant_TBL1XR1
TBX3_Variant_Status	WT_TBX3
TBX3_Variant_Status	NonDamagingVariant_TBX3
TBX3_Variant_Status	DamagingVariant_TBX3
TBX3_Variant_Status	NA
TCEB1_Variant_Status	WT_TCEB1
TCEB1_Variant_Status	NonDamagingVariant_TCEB1
TCEB1_Variant_Status	DamagingVariant_TCEB1
TCF12_Variant_Status	WT_TCF12
TCF12_Variant_Status	NonDamagingVariant_TCF12
TCF12_Variant_Status	DamagingVariant_TCF12
TCF7L2_Variant_Status	WT_TCF7L2
TCF7L2_Variant_Status	NonDamagingVariant_TCF7L2
TCF7L2_Variant_Status	DamagingVariant_TCF7L2
TCF7L2_Variant_Status	NA
TET2_Variant_Status	WT_TET2
TET2_Variant_Status	NA
TET2_Variant_Status	DamagingVariant_TET2
TET2_Variant_Status	NonDamagingVariant_TET2
TGFBR2_Variant_Status	WT_TGFBR2
TGFBR2_Variant_Status	DamagingVariant_TGFBR2
TGFBR2_Variant_Status	NonDamagingVariant_TGFBR2
TGFBR2_Variant_Status	NA
TGIF1_Variant_Status	WT_TGIF1
TGIF1_Variant_Status	NonDamagingVariant_TGIF1
TGIF1_Variant_Status	DamagingVariant_TGIF1
THRAP3_Variant_Status	WT_THRAP3
THRAP3_Variant_Status	NonDamagingVariant_THRAP3
THRAP3_Variant_Status	DamagingVariant_THRAP3
THRAP3_Variant_Status	NA
TLR4_Variant_Status	WT_TLR4
TLR4_Variant_Status	NonDamagingVariant_TLR4
TLR4_Variant_Status	DamagingVariant_TLR4
TLR4_Variant_Status	NA
TMSB4X_Variant_Status	WT_TMSB4X
TMSB4X_Variant_Status	NonDamagingVariant_TMSB4X
TMSB4X_Variant_Status	DamagingVariant_TMSB4X
TNFAIP3_Variant_Status	WT_TNFAIP3
TNFAIP3_Variant_Status	NonDamagingVariant_TNFAIP3
TNFAIP3_Variant_Status	DamagingVariant_TNFAIP3
TNFAIP3_Variant_Status	NA
TP53_Variant_Status	NonDamagingVariant_TP53
TP53_Variant_Status	WT_TP53
TP53_Variant_Status	DamagingVariant_TP53
TP53_Variant_Status	NA
TRAF3_Variant_Status	WT_TRAF3
TRAF3_Variant_Status	DamagingVariant_TRAF3
TRAF3_Variant_Status	NonDamagingVariant_TRAF3
TRAF3_Variant_Status	NA
TSC1_Variant_Status	WT_TSC1
TSC1_Variant_Status	NonDamagingVariant_TSC1
TSC1_Variant_Status	DamagingVariant_TSC1
TSC1_Variant_Status	NA
TSC2_Variant_Status	DamagingVariant_TSC2
TSC2_Variant_Status	WT_TSC2
TSC2_Variant_Status	NonDamagingVariant_TSC2
TSC2_Variant_Status	NA
TXNIP_Variant_Status	WT_TXNIP
TXNIP_Variant_Status	NonDamagingVariant_TXNIP
TXNIP_Variant_Status	DamagingVariant_TXNIP
U2AF1_Variant_Status	WT_U2AF1
U2AF1_Variant_Status	NonDamagingVariant_U2AF1
UNCX_Variant_Status	WT_UNCX
UNCX_Variant_Status	NonDamagingVariant_UNCX
UNCX_Variant_Status	DamagingVariant_UNCX
USP9X_Variant_Status	WT_USP9X
USP9X_Variant_Status	NonDamagingVariant_USP9X
USP9X_Variant_Status	DamagingVariant_USP9X
USP9X_Variant_Status	NA
VHL_Variant_Status	WT_VHL
VHL_Variant_Status	DamagingVariant_VHL
VHL_Variant_Status	NonDamagingVariant_VHL
WHSC1_Variant_Status	WT_WHSC1
WHSC1_Variant_Status	NonDamagingVariant_WHSC1
WHSC1_Variant_Status	DamagingVariant_WHSC1
WHSC1_Variant_Status	NA
WT1_Variant_Status	WT_WT1
WT1_Variant_Status	DamagingVariant_WT1
WT1_Variant_Status	NonDamagingVariant_WT1
XPO1_Variant_Status	WT_XPO1
XPO1_Variant_Status	NonDamagingVariant_XPO1
XPO1_Variant_Status	DamagingVariant_XPO1
ZBTB20_Variant_Status	WT_ZBTB20
ZBTB20_Variant_Status	NonDamagingVariant_ZBTB20
ZBTB20_Variant_Status	DamagingVariant_ZBTB20
ZBTB20_Variant_Status	NA
ZBTB7B_Variant_Status	WT_ZBTB7B
ZBTB7B_Variant_Status	NonDamagingVariant_ZBTB7B
ZBTB7B_Variant_Status	DamagingVariant_ZBTB7B
ZBTB7B_Variant_Status	NA
ZC3H12A_Variant_Status	WT_ZC3H12A
ZC3H12A_Variant_Status	NonDamagingVariant_ZC3H12A
ZC3H12A_Variant_Status	DamagingVariant_ZC3H12A
ZCCHC12_Variant_Status	WT_ZCCHC12
ZCCHC12_Variant_Status	NonDamagingVariant_ZCCHC12
ZCCHC12_Variant_Status	DamagingVariant_ZCCHC12
ZFHX3_Variant_Status	WT_ZFHX3
ZFHX3_Variant_Status	NonDamagingVariant_ZFHX3
ZFHX3_Variant_Status	DamagingVariant_ZFHX3
ZFHX3_Variant_Status	NA
ZFP36L1_Variant_Status	WT_ZFP36L1
ZFP36L1_Variant_Status	NonDamagingVariant_ZFP36L1
ZFP36L1_Variant_Status	DamagingVariant_ZFP36L1
ZFP36L2_Variant_Status	WT_ZFP36L2
ZFP36L2_Variant_Status	DamagingVariant_ZFP36L2
ZFP36L2_Variant_Status	NonDamagingVariant_ZFP36L2
ZFP36L2_Variant_Status	NA
ZMYM2_Variant_Status	WT_ZMYM2
ZMYM2_Variant_Status	NonDamagingVariant_ZMYM2
ZMYM2_Variant_Status	DamagingVariant_ZMYM2
ZMYM2_Variant_Status	NA
ZMYM3_Variant_Status	WT_ZMYM3
ZMYM3_Variant_Status	NonDamagingVariant_ZMYM3
ZMYM3_Variant_Status	DamagingVariant_ZMYM3
ZMYM3_Variant_Status	NA
ZNF133_Variant_Status	WT_ZNF133
ZNF133_Variant_Status	NonDamagingVariant_ZNF133
ZNF133_Variant_Status	DamagingVariant_ZNF133
ZNF750_Variant_Status	WT_ZNF750
ZNF750_Variant_Status	NonDamagingVariant_ZNF750
ZNF750_Variant_Status	DamagingVariant_ZNF750
CYSLTR2_Variant_Status	NonDamagingVariant_CYSLTR2
HRAS_Variant_Status	NonDamagingVariant_HRAS
RAC1_Variant_Status	NonDamagingVariant_RAC1
RRAS2_Variant_Status	NonDamagingVariant_RRAS2
sublineage	ALL
sublineage	NA
sublineage	astrocytoma
sublineage	thyroid_carcinoma
sublineage	ERneg_HER2neg
sublineage	NSCLC
sublineage	lymphocyte
sublineage	ERpos_HER2neg
sublineage	renal_cell_carcinoma
sublineage	t_cell
sublineage	exocrine
sublineage	testicular
sublineage	ovary_adenocarcinoma
sublineage	CLL
sublineage	bladder_squamous
sublineage	bladder_transitional_cell
sublineage	AML
sublineage	ERneg_HER2pos
sublineage	upper_aerodigestive_squamous
sublineage	b_cell
sublineage	melanoma
sublineage	multiple_myeloma
sublineage	ERpos_HER2pos
sublineage	glioblastoma
sublineage	gastric_adenocarcinoma
sublineage	gallbladder_adenocarcinoma
sublineage	med_group_3
sublineage	hodgkin_lymphoma
sublineage	osteosarcoma
sublineage	cholangiocarcinoma
sublineage	DDLPS
sublineage	WD_DDPLS
sublineage	laryngeal
sublineage	CML
sublineage	DLBCL
sublineage	rhabdomyosarcoma
sublineage	prostate_adenocarcinoma
sublineage	colorectal_adenocarcinoma
sublineage	non_hodgkin_lymphoma
sublineage	breast
sublineage	endocervical
sublineage	blood
sublineage	somatostatinoma
sublineage	oligodendroglioma
sublineage	exocrine"
sublineage	exocrine_adenosquamous
sublineage	mesothelioma
sublineage	gastric
sublineage	brenner_tumor
sublineage	unspecified_leukemia
sublineage	diffuse_gastric
sublineage	ATRT
sublineage	prostate
sublineage	upper_aerodigestive
sublineage	colorectal
sublineage	WDLPS
sublineage	ATL
sublineage	renal_medullary_carcinoma
sublineage	lymphoma_unspecified
sublineage	keratoacanthoma
sublineage	splenic_lymphoma
sublineage	renal_leiomyoblastoma
sublineage	hepatocellular_carcinoma
sublineage	adrenal
subsublineage	b_cell
subsublineage	NA
subsublineage	follicular
subsublineage	basal_B
subsublineage	non_MYC
subsublineage	NSCLC_adenocarcinoma
subsublineage	non_hodgkin_lymphoma
subsublineage	luminal
subsublineage	clear_cell
subsublineage	exocrine_adenocarcinoma
subsublineage	t_cell
subsublineage	high_grade_serous
subsublineage	M5
subsublineage	basal_A
subsublineage	pharynx
subsublineage	plasmacytoma
subsublineage	HER2_amp
subsublineage	NSCLC_squamous
subsublineage	NSCLC_adenosquamous
subsublineage	mucinous
subsublineage	tubular
subsublineage	NSCLC_large_cell
subsublineage	MYCN_amp
subsublineage	MYC_amp
subsublineage	EWS_FLI
subsublineage	extrahepatic
subsublineage	oral
subsublineage	hypopharyngeal
subsublineage	anaplastic
subsublineage	transitional_cell
subsublineage	luminal_HER2_amp
subsublineage	serous
subsublineage	M4
subsublineage	blast_crisis
subsublineage	intrahepatic
subsublineage	salivary_gland
subsublineage	alveolar
subsublineage	mixed_serous_clear_cell
subsublineage	tongue
subsublineage	MYC_exp
subsublineage	EWS_ERG
subsublineage	PAX3_FKHR
subsublineage	skin
subsublineage	embryonal
subsublineage	low_grade_serous
subsublineage	MSI
subsublineage	endometrioid
subsublineage	breast_ductal_carcinoma
subsublineage	M2
subsublineage	amelanotic
subsublineage	NSCLC_mucoepidermoid
subsublineage	M3
subsublineage	acral
subsublineage	M6
subsublineage	ALL
subsublineage	papillary
subsublineage	77
subsublineage	basal
subsublineage	laryngeal
subsublineage	gastric_adenocarcinoma
subsublineage	mucosal
subsublineage	prostate_adenocarcinoma
subsublineage	upper_aerodigestive_squamous
subsublineage	buccal_mucosa
subsublineage	sinus
subsublineage	basaloid
subsublineage	M7
subsublineage	colorectal_adenocarcinoma
subsublineage	signet_ring_cell
subsublineage	soft_tissue
subsublineage	exocrine_adenosquamous
subsublineage	papillotubular
subsublineage	mixed_endometrioid_clear_cell
subsublineage	hbs_antigen_carrier
